# Supplementary material for: (η5-Carb­oxy­cyclo­penta­dien­yl)(η7-cyclo­hepta­trien­yl)manganese(I) hexa­fluorido­phosphate
Source: IUCrdata. 2023 Feb 9;8(Pt 2):x230107. doi: 10.1107/S2414314623001074 (PMC9993894; doi:10.1107/S2414314623001074)
Supplement: Supplementary file 1 [file x-08-x230107-sup1.cif]

##############################################################################
#                                                                            #
# This CIF contains the data for a data article accepted for                 #
# publication in IUCrData. It conforms to the requirements of                #
# Notes for Authors for IUCrData, and has been                               #
# peer reviewed under the auspices of IUCrData.                              #
#                                                                            #
# Full details of the Crystallographic Information File format               #
# are given in the paper "The Crystallographic Information File (CIF):       #
# a New Standard Archive File for Crystallography" by S. R. Hall, F. H.      #
# Allen and I. D. Brown [Acta Cryst. (1991), A47, 655-685].                  #
#                                                                            #
# The current version of the core CIF dictionary is obtainable from          #
# ftp://ftp.iucr.org/pub/cif_core.dic.                                       #
#                                                                            #
# Software is freely available for graphical display of the structure(s)     #
# in this CIF. For information consult the CIF software page                 #
# http://www.iucr.org/resources/cif/software.                                #
#                                                                            #
# This file may be used for bona fide research purposes within the           #
# scientific community so long as proper attribution is given to the data    # 
# article from which it was obtained.                                        #
#                                                                            #
##############################################################################
data_global
_audit_creation_method     'form.cif (version 2.0)'
_journal_data_validation_number     ?
_journal_date_recd_electronic     2022-12-22
_journal_date_accepted     2023-02-04
_journal_name_full     'IUCrData'
_journal_year     2023
_journal_volume     8
_journal_issue      2
_journal_page_first     0
_journal_page_last     0
_journal_paper_category     HM
_journal_paper_doi     10.1107/S2414314623001074
_journal_coeditor_code     WM4180
_publ_contact_author_name     'Bildstein, Benno'
_publ_contact_author_address
;
University of Innsbruck
Faculty of Chemistry and Pharmacy
Innrain 80-82
6020 Innsbruck
Austria
;
_publ_contact_author_email     'benno.bildstein@uibk.ac.at'
_publ_contact_author_fax     '0043 512 507 57099'
_publ_contact_author_phone     '0043 512 507 57007'
_publ_section_title
;
(\h^5^-Carboxycyclopentadienyl)(\h^7^-cycloheptatrienyl)manganese(I)
hexafluoridophosphate
;
_publ_section_title_footnote     .
loop_
    _publ_author_name
    _publ_author_footnote
    _publ_author_address
    'Thaler, Reinhard' .
;
Universit\"at Innsbruck
Institut f\"ur Allgemeine, Anorganische und Theoretische Chemie
Innrain 80-82
6020 Innsbruck
Austria
;
    'Wurst, Klaus' .
;
Universit\"at Innsbruck
Institut f\"ur Allgemeine, Anorganische und Theoretische Chemie
Innrain 80-82
6020 Innsbruck
Austria
;
    'Bildstein, Benno' .
;
Universit\"at Innsbruck
Institut f\"ur Allgemeine, Anorganische und Theoretische Chemie
Innrain 80-82
6020 Innsbruck
Austria
;
_publ_section_synopsis
;
The `tromancenium-8-carboxylic acid' entity with a hexafluoridophosphate
counter-ion represents a rare case of a cationic carboxylic acid.
;
data_I
_audit_creation_method
;
Olex2 1.5
(compiled 2022.04.07 svn.rca3783a0 for OlexSys, GUI svn.r6498)
;
_chemical_name_systematic
;
(\h^5^-Carboxycyclopentadienyl)(\h^7^-cycloheptatrienyl)manganese(I)
hexafluoridophosphate
;
_chemical_name_common     ?
_chemical_formula_moiety     'C13 H12 Mn O2 +, F6 P -'
_chemical_formula_sum     'C13 H12 F6 Mn O2 P'
_chemical_formula_iupac     '[Mn (C7 H7) (C6 H5 O2)] P F6'
_chemical_formula_weight     400.14
_chemical_melting_point     ?
_space_group_crystal_system     triclinic
_space_group_name_H-M_alt     'P -1'
_space_group_name_Hall     '-P 1'
loop_
    _space_group_symop_operation_xyz
    'x, y, z'
    '-x, -y, -z'
_cell_length_a     8.243(8)
_cell_length_b     8.313(7)
_cell_length_c     11.154(12)
_cell_angle_alpha     75.25(3)
_cell_angle_beta     70.89(2)
_cell_angle_gamma     78.19(4)
_cell_volume     692.2(11)
_cell_formula_units_Z     2
_cell_measurement_reflns_used     2453
_cell_measurement_theta_min     2.780
_cell_measurement_theta_max     25.010
_cell_measurement_temperature     183(2)
loop_
    _twin_individual_id
    _twin_individual_mass_fraction_refined
    1 0.514(3)
    2 0.486(3)
_exptl_crystal_description     plate
_exptl_crystal_colour     pink
_exptl_crystal_size_max     0.12
_exptl_crystal_size_mid     0.11
_exptl_crystal_size_min     0.035
_exptl_crystal_density_diffrn     1.920
_exptl_crystal_density_meas     ?
_exptl_crystal_density_method     ?
_exptl_crystal_F_000     400
_exptl_absorpt_coefficient_mu     1.144
_exptl_absorpt_correction_type     multi-scan
_exptl_absorpt_process_details
;
(<i>TWINABS</i>; Bruker, 2013)
;
_exptl_absorpt_correction_T_min     0.779
_exptl_absorpt_correction_T_max     0.928
_diffrn_ambient_temperature     183.00
_diffrn_source     'Incoatec Microfocus'
_diffrn_source_power     0.0415
_diffrn_source_voltage     50.0
_diffrn_source_current     0.83
_diffrn_radiation_type     MoK\a
_diffrn_radiation_wavelength     0.71073
_diffrn_radiation_monochromator     'multi layered optics'
_diffrn_measurement_device_type     'Bruker D8 QUEST PHOTON 100'
_diffrn_measurement_method     '\f and \w scans'
_diffrn_detector_area_resol_mean     10.4
_diffrn_reflns_number     2349
_diffrn_reflns_av_R_equivalents     ?
_diffrn_reflns_av_unetI/netI     0.0364
_diffrn_reflns_theta_min     1.973
_diffrn_reflns_theta_max     24.996
_diffrn_reflns_theta_full     24.996
_diffrn_measured_fraction_theta_max     0.964
_diffrn_measured_fraction_theta_full     0.964
_diffrn_reflns_limit_h_min     -9
_diffrn_reflns_limit_h_max     9
_diffrn_reflns_limit_k_min     -9
_diffrn_reflns_limit_k_max     9
_diffrn_reflns_limit_l_min     0
_diffrn_reflns_limit_l_max     13
_refine_special_details
;
 Refined as a 2-component twin by rotation of 180 degrees around [1-10].
 Hydrogen at O2 was found and refined isotropically with bond restraint
 (d = 83pm). A positional disorder in ratio of 1:1 for the carbon atoms
 of the 7-mebered ring: C1-C7 : C1A-C7A were refined with isotropic
 displacement parameters for the carbon atoms. A further positional
 disorder of all flourine atoms of the PF6-anion was refined in ratio
 45:55 F1-6:F1A-6A) with anisotropic displacement parameters. The structure was
 also refined in the non-centrosymmetric space group P1 with a new data set,
 using for absorption correction TWINABS without merging Friedel pairs. This led
 for the ordered structure to a Flack x parameter of 0.37(8) and several
 rest-electron density peaks between the carbon atoms of the two 7-membered
 rings, clearly showing that the disorder will be retained in the
 non-centrosymmetric space group.
;
_reflns_number_total     2349
_reflns_number_gt     2066
_reflns_threshold_expression     'I > 2\s(I)'
_refine_ls_structure_factor_coef     Fsqd
_refine_ls_matrix_type     full
_refine_ls_R_factor_all     0.0687
_refine_ls_R_factor_gt     0.0527
_refine_ls_wR_factor_gt     0.1119
_refine_ls_wR_factor_ref     0.1225
_refine_ls_goodness_of_fit_ref     1.171
_refine_ls_restrained_S_all     1.170
_refine_ls_number_reflns     2349
_refine_ls_number_parameters     261
_refine_ls_number_restraints     1
_refine_ls_hydrogen_treatment     mixed
_refine_ls_weighting_scheme     calc
_refine_ls_weighting_details
                           'w=1/[\s^2^(Fo^2^)+3.4169P] where P=(Fo^2^+2Fc^2^)/3'
_atom_sites_solution_hydrogens     mixed
_atom_sites_solution_primary     ?
_atom_sites_solution_secondary     ?
_refine_ls_shift/su_max     0.000
_refine_ls_shift/su_mean     0.000
_refine_diff_density_max     0.515
_refine_diff_density_min     -0.627
_refine_ls_extinction_method
;
SHELXL-2018/3 (Sheldrick, 2015)
;
_refine_ls_extinction_coef     0.0124(18)
_refine_ls_extinction_expression
                                  'Fc^*^=kFc[1+0.001xFc^2^\l^3^/sin(2\q)]^-1/4^'
loop_
    _atom_type_symbol
    _atom_type_description
    _atom_type_scat_dispersion_real
    _atom_type_scat_dispersion_imag
    _atom_type_scat_source
    'C' 'C' 0.0033 0.0016
                         'International Tables Vol C Tables 4.2.6.8 and 6.1.1.4'
    'H' 'H' 0.0000 0.0000
                         'International Tables Vol C Tables 4.2.6.8 and 6.1.1.4'
    'F' 'F' 0.0171 0.0103
                         'International Tables Vol C Tables 4.2.6.8 and 6.1.1.4'
    'Mn' 'Mn' 0.3368 0.7283
                         'International Tables Vol C Tables 4.2.6.8 and 6.1.1.4'
    'O' 'O' 0.0106 0.0060
                         'International Tables Vol C Tables 4.2.6.8 and 6.1.1.4'
    'P' 'P' 0.1023 0.0942
                         'International Tables Vol C Tables 4.2.6.8 and 6.1.1.4'
_computing_data_collection
;
APEX3 (Bruker, 2013)
;
_computing_cell_refinement
;
SAINT (Bruker, 2013)
;
_computing_data_reduction
;
SAINT (Bruker, 2013)
;
_computing_structure_solution
;
<i>SHELXT</i> (Sheldrick, 2015)
;
_computing_structure_refinement
;
Olex2 (Dolomanov <i>et al.</i>,  2009)
;
_computing_molecular_graphics
;
Olex2 (Dolomanov <i>et al.</i>,  2009)
;
_computing_publication_material
;
Olex2 (Dolomanov <i>et al.</i>,  2009)
;
loop_
    _atom_site_type_symbol
    _atom_site_label
    _atom_site_fract_x
    _atom_site_fract_y
    _atom_site_fract_z
    _atom_site_U_iso_or_equiv
    _atom_site_adp_type
    _atom_site_calc_flag
    _atom_site_occupancy
    _atom_site_disorder_assembly
    _atom_site_disorder_group
    Mn Mn1 0.22529(16) 0.26263(16) 0.26587(9) 0.0216(3) Uani d 1 . .
    O O1 0.3477(7) 0.5719(7) 0.4112(6) 0.0307(14) Uani d 1 . .
    O O2 0.5540(7) 0.3531(7) 0.4093(6) 0.0301(14) Uani d 1 . .
    H H2 0.586(19) 0.384(17) 0.462(12) 0.14(6) Uiso d 1 . .
    C C8 0.2600(11) 0.5254(10) 0.1903(8) 0.028(2) Uani d 1 . .
    H H8 0.181572 0.618924 0.217709 0.034 Uiso calc 1 . .
    C C9 0.2654(12) 0.4613(12) 0.0877(7) 0.033(2) Uani d 1 . .
    H H9 0.195983 0.500705 0.030250 0.040 Uiso calc 1 . .
    C C10 0.3957(13) 0.3253(13) 0.0864(6) 0.0316(18) Uani d 1 . .
    H H10 0.427612 0.253126 0.026344 0.038 Uiso calc 1 . .
    C C11 0.4775(10) 0.3062(10) 0.1876(8) 0.027(2) Uani d 1 . .
    H H11 0.570779 0.224657 0.204514 0.033 Uiso calc 1 . .
    C C12 0.3915(10) 0.4303(10) 0.2523(5) 0.0228(13) Uani d 1 . .
    C C13 0.4334(10) 0.4542(11) 0.3656(5) 0.0237(13) Uani d 1 . .
    P P1 0.7659(3) 0.8148(3) 0.18491(17) 0.0334(5) Uani d 1 . .
    C C1 0.226(3) 0.093(3) 0.456(2) 0.029(6) Uiso d 0.5 A 1
    H H1 0.281926 0.065331 0.522456 0.035 Uiso calc 0.5 A 1
    C C2 0.094(3) 0.233(3) 0.4608(17) 0.022(4) Uiso d 0.5 A 1
    H H2A 0.078704 0.290191 0.528283 0.026 Uiso calc 0.5 A 1
    C C3 -0.019(3) 0.303(2) 0.382(2) 0.027(5) Uiso d 0.5 A 1
    H H3 -0.096616 0.400481 0.402022 0.032 Uiso calc 0.5 A 1
    C C4 -0.027(3) 0.243(3) 0.276(2) 0.026(5) Uiso d 0.5 A 1
    H H4 -0.112705 0.299714 0.234457 0.032 Uiso calc 0.5 A 1
    C C5 0.077(3) 0.110(3) 0.2296(16) 0.031(4) Uiso d 0.5 A 1
    H H5 0.054543 0.085937 0.158137 0.037 Uiso calc 0.5 A 1
    C C6 0.208(3) 0.006(2) 0.268(2) 0.026(5) Uiso d 0.5 A 1
    H H6 0.261298 -0.076884 0.216745 0.031 Uiso calc 0.5 A 1
    C C7 0.279(2) -0.005(3) 0.367(2) 0.025(5) Uiso d 0.5 A 1
    H H7 0.375175 -0.088804 0.372033 0.030 Uiso calc 0.5 A 1
    F F1 0.709(5) 0.665(6) 0.294(3) 0.21(2) Uani d 0.45 B 1
    F F2 0.830(6) 0.963(6) 0.080(3) 0.21(2) Uani d 0.45 B 1
    F F3 0.832(4) 0.675(4) 0.116(3) 0.133(15) Uani d 0.45 B 1
    F F4 0.711(5) 0.957(4) 0.256(4) 0.118(15) Uani d 0.45 B 1
    F F5 0.599(3) 0.877(3) 0.130(2) 0.086(8) Uani d 0.45 B 1
    F F6 0.935(4) 0.782(5) 0.233(3) 0.108(12) Uani d 0.45 B 1
    C C1A 0.143(3) 0.180(3) 0.4718(12) 0.019(4) Uiso d 0.5 A 2
    H H1A 0.147945 0.211572 0.546571 0.022 Uiso calc 0.5 A 2
    C C2A 0.015(3) 0.279(2) 0.414(2) 0.027(5) Uiso d 0.5 A 2
    H H2AA -0.050750 0.362336 0.461702 0.033 Uiso calc 0.5 A 2
    C C3A -0.043(3) 0.287(3) 0.302(2) 0.032(5) Uiso d 0.5 A 2
    H H3A -0.129422 0.374679 0.281677 0.039 Uiso calc 0.5 A 2
    C C4A 0.028(2) 0.167(2) 0.2234(15) 0.014(4) Uiso d 0.5 A 2
    H H4A -0.018442 0.172677 0.154767 0.017 Uiso calc 0.5 A 2
    C C5A 0.164(3) 0.039(3) 0.2408(16) 0.022(4) Uiso d 0.5 A 2
    H H5A 0.201305 -0.027436 0.176362 0.026 Uiso calc 0.5 A 2
    C C6A 0.257(3) -0.013(2) 0.333(2) 0.026(5) Uiso d 0.5 A 2
    H H6A 0.336415 -0.111631 0.321995 0.031 Uiso calc 0.5 A 2
    C C7A 0.256(3) 0.051(3) 0.435(2) 0.031(6) Uiso d 0.5 A 2
    H H7A 0.338231 0.000134 0.481243 0.037 Uiso calc 0.5 A 2
    F F1A 0.763(3) 0.6505(18) 0.3111(12) 0.059(4) Uani d 0.55 B 2
    F F2A 0.763(2) 0.974(2) 0.0597(15) 0.081(6) Uani d 0.55 B 2
    F F3A 0.848(2) 0.705(3) 0.0906(16) 0.077(8) Uani d 0.55 B 2
    F F4A 0.680(3) 0.917(3) 0.2822(17) 0.062(6) Uani d 0.55 B 2
    F F5A 0.590(2) 0.775(3) 0.1809(16) 0.077(6) Uani d 0.55 B 2
    F F6A 0.939(3) 0.835(3) 0.195(2) 0.090(9) Uani d 0.55 B 2
loop_
    _atom_site_aniso_label
    _atom_site_aniso_U_11
    _atom_site_aniso_U_22
    _atom_site_aniso_U_33
    _atom_site_aniso_U_12
    _atom_site_aniso_U_13
    _atom_site_aniso_U_23
    Mn1 0.0178(6) 0.0261(7) 0.0210(5) -0.0091(3) 0.0015(5) -0.0093(5)
    O1 0.024(3) 0.034(3) 0.036(3) -0.001(3) -0.003(2) -0.020(3)
    O2 0.021(3) 0.032(3) 0.041(4) 0.002(3) -0.009(3) -0.018(3)
    C8 0.033(5) 0.021(4) 0.031(4) -0.014(4) -0.005(4) -0.004(4)
    C9 0.036(5) 0.042(6) 0.022(4) -0.022(4) -0.009(4) 0.004(4)
    C10 0.033(5) 0.040(6) 0.024(3) -0.023(4) 0.005(4) -0.012(4)
    C11 0.023(4) 0.025(4) 0.027(4) -0.008(4) 0.008(3) -0.009(3)
    C12 0.023(4) 0.020(4) 0.024(3) -0.009(2) 0.000(3) -0.006(3)
    C13 0.019(4) 0.023(5) 0.030(3) -0.010(2) -0.004(4) -0.005(4)
    P1 0.0304(13) 0.0398(15) 0.0312(9) -0.0038(7) -0.0056(10) -0.0145(11)
    F1 0.13(2) 0.27(4) 0.18(3) -0.16(3) -0.03(2) 0.13(3)
    F2 0.20(4) 0.27(4) 0.13(2) -0.12(3) -0.07(2) 0.12(2)
    F3 0.21(3) 0.065(15) 0.18(3) 0.085(16) -0.15(3) -0.091(18)
    F4 0.18(4) 0.035(11) 0.19(3) 0.044(15) -0.13(3) -0.051(15)
    F5 0.056(13) 0.15(2) 0.084(18) 0.031(15) -0.039(13) -0.081(16)
    F6 0.081(17) 0.17(3) 0.112(17) 0.081(17) -0.065(14) -0.13(2)
    F1A 0.101(13) 0.037(7) 0.032(5) 0.000(6) -0.011(7) -0.009(5)
    F2A 0.095(13) 0.068(9) 0.034(7) 0.046(9) -0.008(7) 0.012(6)
    F3A 0.035(8) 0.16(2) 0.045(7) -0.010(10) 0.016(6) -0.078(10)
    F4A 0.048(8) 0.101(19) 0.041(7) 0.035(9) -0.012(6) -0.060(10)
    F5A 0.035(7) 0.149(17) 0.060(10) -0.033(11) 0.000(7) -0.048(10)
    F6A 0.028(8) 0.093(14) 0.17(2) -0.024(8) -0.015(10) -0.074(14)
_geom_special_details
;
 All esds (except the esd in the dihedral angle between two l.s. planes)
 are estimated using the full covariance matrix.  The cell esds are taken
 into account individually in the estimation of esds in distances, angles
 and torsion angles; correlations between esds in cell parameters are only
 used when they are defined by crystal symmetry.  An approximate (isotropic)
 treatment of cell esds is used for estimating esds involving l.s. planes.
;
loop_
    _geom_bond_atom_site_label_1
    _geom_bond_atom_site_label_2
    _geom_bond_site_symmetry_2
    _geom_bond_distance
    _geom_bond_publ_flag
    Mn1 C10 . 2.044(7) ?
    Mn1 C11 . 2.044(8) ?
    Mn1 C12 . 2.093(5) ?
    Mn1 C2 . 2.062(16) ?
    Mn1 C3 . 2.02(2) ?
    Mn1 C4 . 2.085(19) ?
    Mn1 C5 . 2.119(15) ?
    Mn1 C6 . 2.164(19) ?
    Mn1 C1A . 2.139(13) ?
    Mn1 C2A . 1.974(19) ?
    Mn1 C3A . 2.09(2) ?
    Mn1 C5A . 2.130(15) ?
    O1 C13 . 1.205(10) ?
    O2 H2 . 0.83(2) ?
    O2 C13 . 1.303(10) ?
    C8 H8 . 0.9500 ?
    C8 C9 . 1.365(11) ?
    C8 C12 . 1.463(12) ?
    C9 H9 . 0.9500 ?
    C9 C10 . 1.390(11) ?
    C10 H10 . 0.9500 ?
    C10 C11 . 1.456(12) ?
    C11 H11 . 0.9500 ?
    C11 C12 . 1.354(10) ?
    C12 C13 . 1.482(8) ?
    P1 F1 . 1.53(3) ?
    P1 F2 . 1.52(4) ?
    P1 F3 . 1.47(2) ?
    P1 F4 . 1.50(3) ?
    P1 F5 . 1.62(2) ?
    P1 F6 . 1.60(3) ?
    P1 F1A . 1.691(15) ?
    P1 F2A . 1.665(16) ?
    P1 F3A . 1.471(16) ?
    P1 F4A . 1.459(14) ?
    P1 F5A . 1.567(17) ?
    P1 F6A . 1.511(17) ?
    C1 H1 . 0.9500 ?
    C1 C2 . 1.42(2) ?
    C1 C7 . 1.35(3) ?
    C2 H2A . 0.9500 ?
    C2 C3 . 1.43(3) ?
    C3 H3 . 0.9500 ?
    C3 C4 . 1.42(3) ?
    C4 H4 . 0.9500 ?
    C4 C5 . 1.36(3) ?
    C5 H5 . 0.9500 ?
    C5 C6 . 1.35(3) ?
    C6 H6 . 0.9500 ?
    C6 C7 . 1.39(3) ?
    C7 H7 . 0.9500 ?
    C1A H1A . 0.9500 ?
    C1A C2A . 1.42(3) ?
    C1A C7A . 1.33(3) ?
    C2A H2AA . 0.9500 ?
    C2A C3A . 1.46(3) ?
    C3A H3A . 0.9500 ?
    C3A C4A . 1.41(3) ?
    C4A H4A . 0.9500 ?
    C4A C5A . 1.40(3) ?
    C5A H5A . 0.9500 ?
    C5A C6A . 1.41(3) ?
    C6A H6A . 0.9500 ?
    C6A C7A . 1.37(3) ?
    C7A H7A . 0.9500 ?
loop_
    _geom_angle_atom_site_label_1
    _geom_angle_atom_site_label_2
    _geom_angle_atom_site_label_3
    _geom_angle_site_symmetry_1
    _geom_angle_site_symmetry_3
    _geom_angle
    _geom_angle_publ_flag
    C10 Mn1 C12 . . 65.1(2) ?
    C10 Mn1 C2 . . 164.5(5) ?
    C10 Mn1 C4 . . 117.8(6) ?
    C10 Mn1 C5 . . 101.4(5) ?
    C10 Mn1 C6 . . 100.3(6) ?
    C10 Mn1 C1A . . 157.0(6) ?
    C10 Mn1 C3A . . 124.2(7) ?
    C10 Mn1 C5A . . 97.9(5) ?
    C11 Mn1 C10 . . 41.7(3) ?
    C11 Mn1 C12 . . 38.2(3) ?
    C11 Mn1 C2 . . 124.2(6) ?
    C11 Mn1 C4 . . 159.5(6) ?
    C11 Mn1 C5 . . 133.1(7) ?
    C11 Mn1 C6 . . 109.6(6) ?
    C11 Mn1 C1A . . 115.6(5) ?
    C11 Mn1 C3A . . 161.7(6) ?
    C11 Mn1 C5A . . 116.9(6) ?
    C12 Mn1 C5 . . 166.0(5) ?
    C12 Mn1 C6 . . 145.1(7) ?
    C12 Mn1 C1A . . 99.2(3) ?
    C12 Mn1 C5A . . 154.9(7) ?
    C2 Mn1 C12 . . 99.6(5) ?
    C2 Mn1 C4 . . 75.8(9) ?
    C2 Mn1 C5 . . 94.1(6) ?
    C2 Mn1 C6 . . 91.1(8) ?
    C3 Mn1 C10 . . 146.6(8) ?
    C3 Mn1 C11 . . 153.7(7) ?
    C3 Mn1 C12 . . 115.8(6) ?
    C3 Mn1 C2 . . 41.0(9) ?
    C3 Mn1 C4 . . 40.5(9) ?
    C3 Mn1 C5 . . 73.1(9) ?
    C3 Mn1 C6 . . 94.0(7) ?
    C4 Mn1 C12 . . 144.2(7) ?
    C4 Mn1 C5 . . 37.6(9) ?
    C4 Mn1 C6 . . 70.6(7) ?
    C5 Mn1 C6 . . 36.6(8) ?
    C2A Mn1 C10 . . 159.3(8) ?
    C2A Mn1 C11 . . 145.5(7) ?
    C2A Mn1 C12 . . 111.0(6) ?
    C2A Mn1 C1A . . 40.0(8) ?
    C2A Mn1 C3A . . 42.1(9) ?
    C2A Mn1 C5A . . 91.4(7) ?
    C3A Mn1 C12 . . 132.5(7) ?
    C3A Mn1 C1A . . 78.8(8) ?
    C3A Mn1 C5A . . 71.9(9) ?
    C5A Mn1 C1A . . 90.7(6) ?
    C13 O2 H2 . . 116(10) ?
    Mn1 C8 H8 . . 126.3 ?
    C9 C8 Mn1 . . 73.6(5) ?
    C9 C8 H8 . . 124.6 ?
    C9 C8 C12 . . 110.8(8) ?
    C12 C8 Mn1 . . 67.0(4) ?
    C12 C8 H8 . . 124.6 ?
    Mn1 C9 H9 . . 128.9 ?
    C8 C9 Mn1 . . 70.2(5) ?
    C8 C9 H9 . . 127.9 ?
    C8 C9 C10 . . 104.3(8) ?
    C10 C9 Mn1 . . 64.4(5) ?
    C10 C9 H9 . . 127.9 ?
    Mn1 C10 H10 . . 120.6 ?
    C9 C10 Mn1 . . 77.8(6) ?
    C9 C10 H10 . . 123.9 ?
    C9 C10 C11 . . 112.2(8) ?
    C11 C10 Mn1 . . 69.1(4) ?
    C11 C10 H10 . . 123.9 ?
    Mn1 C11 H11 . . 122.2 ?
    C10 C11 Mn1 . . 69.2(4) ?
    C10 C11 H11 . . 127.6 ?
    C12 C11 Mn1 . . 72.9(4) ?
    C12 C11 C10 . . 104.8(8) ?
    C12 C11 H11 . . 127.6 ?
    C8 C12 Mn1 . . 72.9(4) ?
    C8 C12 C13 . . 129.8(8) ?
    C11 C12 Mn1 . . 68.9(4) ?
    C11 C12 C8 . . 107.9(5) ?
    C11 C12 C13 . . 122.3(9) ?
    C13 C12 Mn1 . . 123.3(4) ?
    O1 C13 O2 . . 124.5(5) ?
    O1 C13 C12 . . 114.5(8) ?
    O2 C13 C12 . . 121.0(8) ?
    F1 P1 F5 . . 102.7(18) ?
    F1 P1 F6 . . 84.7(19) ?
    F2 P1 F1 . . 177(2) ?
    F2 P1 F5 . . 80.2(17) ?
    F2 P1 F6 . . 92(2) ?
    F3 P1 F1 . . 79(2) ?
    F3 P1 F2 . . 102(2) ?
    F3 P1 F4 . . 176(2) ?
    F3 P1 F5 . . 94.4(15) ?
    F3 P1 F6 . . 91.3(16) ?
    F4 P1 F1 . . 102(2) ?
    F4 P1 F2 . . 77(2) ?
    F4 P1 F5 . . 89.5(17) ?
    F4 P1 F6 . . 84.7(18) ?
    F6 P1 F5 . . 171.4(17) ?
    F2A P1 F1A . . 178.0(10) ?
    F3A P1 F1A . . 91.8(10) ?
    F3A P1 F2A . . 87.6(10) ?
    F3A P1 F5A . . 85.5(10) ?
    F3A P1 F6A . . 92.2(12) ?
    F4A P1 F1A . . 86.2(11) ?
    F4A P1 F2A . . 94.4(11) ?
    F4A P1 F3A . . 177.3(13) ?
    F4A P1 F5A . . 92.8(12) ?
    F4A P1 F6A . . 89.3(13) ?
    F5A P1 F1A . . 88.6(9) ?
    F5A P1 F2A . . 89.4(10) ?
    F6A P1 F1A . . 86.1(12) ?
    F6A P1 F2A . . 95.9(13) ?
    F6A P1 F5A . . 174.1(13) ?
    Mn1 C1 H1 . . 143.0 ?
    C2 C1 Mn1 . . 64.4(11) ?
    C2 C1 H1 . . 117.0 ?
    C7 C1 Mn1 . . 73.0(12) ?
    C7 C1 H1 . . 117.0 ?
    C7 C1 C2 . . 126(2) ?
    Mn1 C2 H2A . . 136.4 ?
    C1 C2 Mn1 . . 77.3(12) ?
    C1 C2 H2A . . 114.3 ?
    C1 C2 C3 . . 131.4(18) ?
    C3 C2 Mn1 . . 67.9(10) ?
    C3 C2 H2A . . 114.3 ?
    Mn1 C3 H3 . . 134.5 ?
    C2 C3 Mn1 . . 71.1(11) ?
    C2 C3 H3 . . 116.6 ?
    C4 C3 Mn1 . . 72.3(11) ?
    C4 C3 C2 . . 126.8(18) ?
    C4 C3 H3 . . 116.6 ?
    Mn1 C4 H4 . . 138.4 ?
    C3 C4 Mn1 . . 67.2(11) ?
    C3 C4 H4 . . 117.4 ?
    C5 C4 Mn1 . . 72.5(10) ?
    C5 C4 C3 . . 125.2(19) ?
    C5 C4 H4 . . 117.4 ?
    Mn1 C5 H5 . . 139.1 ?
    C4 C5 Mn1 . . 69.9(10) ?
    C4 C5 H5 . . 114.6 ?
    C6 C5 Mn1 . . 73.5(11) ?
    C6 C5 C4 . . 130.9(15) ?
    C6 C5 H5 . . 114.6 ?
    Mn1 C6 H6 . . 139.1 ?
    C5 C6 Mn1 . . 69.9(10) ?
    C5 C6 H6 . . 113.6 ?
    C5 C6 C7 . . 132.9(17) ?
    C7 C6 Mn1 . . 74.9(12) ?
    C7 C6 H6 . . 113.6 ?
    Mn1 C7 H7 . . 139.2 ?
    C1 C7 Mn1 . . 71.8(12) ?
    C1 C7 C6 . . 127(2) ?
    C1 C7 H7 . . 116.7 ?
    C6 C7 Mn1 . . 68.4(11) ?
    C6 C7 H7 . . 116.7 ?
    Mn1 C1A H1A . . 138.4 ?
    C2A C1A Mn1 . . 63.7(9) ?
    C2A C1A H1A . . 115.7 ?
    C7A C1A Mn1 . . 78.2(10) ?
    C7A C1A H1A . . 115.7 ?
    C7A C1A C2A . . 128.7(13) ?
    Mn1 C2A H2AA . . 136.7 ?
    C1A C2A Mn1 . . 76.2(10) ?
    C1A C2A H2AA . . 111.3 ?
    C1A C2A C3A . . 137.5(18) ?
    C3A C2A Mn1 . . 73.1(11) ?
    C3A C2A H2AA . . 111.3 ?
    Mn1 C3A H3A . . 135.3 ?
    C2A C3A Mn1 . . 64.8(10) ?
    C2A C3A H3A . . 119.5 ?
    C4A C3A Mn1 . . 74.1(11) ?
    C4A C3A C2A . . 120.9(18) ?
    C4A C3A H3A . . 119.5 ?
    Mn1 C4A H4A . . 141.3 ?
    C3A C4A Mn1 . . 67.5(10) ?
    C3A C4A H4A . . 118.2 ?
    C5A C4A Mn1 . . 69.3(10) ?
    C5A C4A C3A . . 123.7(17) ?
    C5A C4A H4A . . 118.2 ?
    Mn1 C5A H5A . . 137.0 ?
    C4A C5A Mn1 . . 72.6(10) ?
    C4A C5A H5A . . 113.1 ?
    C4A C5A C6A . . 133.9(17) ?
    C6A C5A Mn1 . . 74.1(10) ?
    C6A C5A H5A . . 113.1 ?
    Mn1 C6A H6A . . 143.0 ?
    C5A C6A Mn1 . . 68.1(10) ?
    C5A C6A H6A . . 113.3 ?
    C7A C6A Mn1 . . 74.9(12) ?
    C7A C6A C5A . . 133.3(19) ?
    C7A C6A H6A . . 113.3 ?
    Mn1 C7A H7A . . 139.5 ?
    C1A C7A Mn1 . . 67.0(10) ?
    C1A C7A C6A . . 121.7(19) ?
    C1A C7A H7A . . 119.2 ?
    C6A C7A Mn1 . . 69.6(12) ?
    C6A C7A H7A . . 119.2 ?
loop_
    _geom_torsion_atom_site_label_1
    _geom_torsion_atom_site_label_2
    _geom_torsion_atom_site_label_3
    _geom_torsion_atom_site_label_4
    _geom_torsion_site_symmetry_1
    _geom_torsion_site_symmetry_2
    _geom_torsion_site_symmetry_3
    _geom_torsion_site_symmetry_4
    _geom_torsion
    _geom_torsion_publ_flag
    Mn1 C8 C9 C10 . . . . -55.6(5) ?
    Mn1 C8 C12 C11 . . . . 60.3(4) ?
    Mn1 C8 C12 C13 . . . . -119.5(6) ?
    Mn1 C9 C10 C11 . . . . -61.1(5) ?
    Mn1 C10 C11 C12 . . . . -64.8(5) ?
    Mn1 C11 C12 C8 . . . . -62.9(4) ?
    Mn1 C11 C12 C13 . . . . 116.9(5) ?
    Mn1 C12 C13 O1 . . . . -96.7(8) ?
    Mn1 C12 C13 O2 . . . . 83.2(8) ?
    Mn1 C1 C2 C3 . . . . 44.5(18) ?
    Mn1 C1 C7 C6 . . . . -43.4(18) ?
    Mn1 C2 C3 C4 . . . . 49.0(17) ?
    Mn1 C3 C4 C5 . . . . 45.9(17) ?
    Mn1 C4 C5 C6 . . . . 44.1(16) ?
    Mn1 C5 C6 C7 . . . . 44(2) ?
    Mn1 C6 C7 C1 . . . . 44.6(19) ?
    Mn1 C1A C2A C3A . . . . 45(2) ?
    Mn1 C1A C7A C6A . . . . -44.9(17) ?
    Mn1 C2A C3A C4A . . . . 50.5(16) ?
    Mn1 C3A C4A C5A . . . . 42.6(15) ?
    Mn1 C4A C5A C6A . . . . 45.6(18) ?
    Mn1 C5A C6A C7A . . . . 40(2) ?
    Mn1 C6A C7A C1A . . . . 43.9(16) ?
    C8 C9 C10 Mn1 . . . . 59.4(5) ?
    C8 C9 C10 C11 . . . . -1.8(10) ?
    C8 C12 C13 O1 . . . . -1.5(9) ?
    C8 C12 C13 O2 . . . . 178.3(6) ?
    C9 C8 C12 Mn1 . . . . -60.7(6) ?
    C9 C8 C12 C11 . . . . -0.4(7) ?
    C9 C8 C12 C13 . . . . 179.8(6) ?
    C9 C10 C11 Mn1 . . . . 66.4(6) ?
    C9 C10 C11 C12 . . . . 1.6(8) ?
    C10 C11 C12 Mn1 . . . . 62.2(4) ?
    C10 C11 C12 C8 . . . . -0.7(6) ?
    C10 C11 C12 C13 . . . . 179.1(5) ?
    C11 C12 C13 O1 . . . . 178.7(6) ?
    C11 C12 C13 O2 . . . . -1.5(9) ?
    C12 C8 C9 Mn1 . . . . 56.9(5) ?
    C12 C8 C9 C10 . . . . 1.3(9) ?
    C1 C2 C3 Mn1 . . . . -47.6(19) ?
    C1 C2 C3 C4 . . . . 1(3) ?
    C2 C1 C7 Mn1 . . . . 38.6(18) ?
    C2 C1 C7 C6 . . . . -5(3) ?
    C2 C3 C4 Mn1 . . . . -48.5(17) ?
    C2 C3 C4 C5 . . . . -3(3) ?
    C3 C4 C5 Mn1 . . . . -44.0(17) ?
    C3 C4 C5 C6 . . . . 0(3) ?
    C4 C5 C6 Mn1 . . . . -43.0(15) ?
    C4 C5 C6 C7 . . . . 1(3) ?
    C5 C6 C7 Mn1 . . . . -43(2) ?
    C5 C6 C7 C1 . . . . 2(4) ?
    C7 C1 C2 Mn1 . . . . -41.4(19) ?
    C7 C1 C2 C3 . . . . 3(4) ?
    C1A C2A C3A Mn1 . . . . -46(2) ?
    C1A C2A C3A C4A . . . . 5(3) ?
    C2A C1A C7A Mn1 . . . . 41.6(12) ?
    C2A C1A C7A C6A . . . . -3(2) ?
    C2A C3A C4A Mn1 . . . . -46.6(15) ?
    C2A C3A C4A C5A . . . . -4(3) ?
    C3A C4A C5A Mn1 . . . . -41.9(15) ?
    C3A C4A C5A C6A . . . . 4(3) ?
    C4A C5A C6A Mn1 . . . . -45.1(18) ?
    C4A C5A C6A C7A . . . . -5(4) ?
    C5A C6A C7A Mn1 . . . . -38(2) ?
    C5A C6A C7A C1A . . . . 6(3) ?
    C7A C1A C2A Mn1 . . . . -46.5(14) ?
    C7A C1A C2A C3A . . . . -2(3) ?
loop_
    _geom_hbond_atom_site_label_D
    _geom_hbond_atom_site_label_H
    _geom_hbond_atom_site_label_A
    _geom_hbond_site_symmetry_A
    _geom_hbond_distance_DH
    _geom_hbond_distance_HA
    _geom_hbond_distance_DA
    _geom_hbond_angle_DHA
    _geom_hbond_publ_flag
    O2 H2 O1 2_666 0.83(2) 1.81(3) 2.638(6) 173(15) yes
_shelx_space_group_comment
;
The symmetry employed for this shelxl refinement is uniquely defined
by the following loop, which should always be used as a source of
symmetry information in preference to the above space-group names.
They are only intended as comments.
;
_shelx_estimated_absorpt_T_min     0.875
_shelx_estimated_absorpt_T_max     0.961
_shelx_hkl_file
;
   0   1   0 1.71277 0.71626  -2
   1   0   0 1.71277 0.71626   1
   0   2   0 3124.73 82.8009  -2
   2   0   0 3124.73 82.8009   1
   0   3   0 243.337 8.09155  -2
   3   0   0 243.337 8.09155   1
   0   4   0 1461.09 39.5961  -2
   4   0   0 1461.09 39.5961   1
   0   5   1 1068.28 14.6501  -2
   5   0   0 1068.28 14.6501   1
   0   6   1 1132.14 13.2854  -2
   6   0   0 1132.14 13.2854   1
   0   7   1 250.538 5.55828  -2
   7   0   0 250.538 5.55828   1
   0   8   1 109.217 8.73512  -2
   8   0   0 109.217 8.73512   1
   0   9   1 128.324 11.9499  -2
   9   0   0 128.324 11.9499   1
  -1   9   1 16.2596 13.4728  -2
  -9   1   0 16.2596 13.4728   1
  -1   8   1 170.237 10.6021  -2
  -8   1   0 170.237 10.6021   1
  -1   7   1 712.834 17.7503  -2
  -7   1   0 712.834 17.7503   1
  -1   6   1 390.007 6.80182  -2
  -6   1   0 390.007 6.80182   1
  -1   5   1 428.234 7.05664  -2
  -5   1   0 428.234 7.05664   1
  -4   1   0 72.7694 1.81443   1
  -3   1   0 409.051 4.49369   1
  -1   2   0 37.5774 3.20553  -2
  -2   1   0 37.5774 3.20553   1
  -1   1   0 9999.99 174.714   1
   1   0   0 2.03170 0.87015  -2
   0   1   0 2.03170 0.87015   1
   1   2   0 2766.66 35.0749  -2
   2   1   0 2766.66 35.0749   1
   1   3   0 398.962 8.80429  -2
   3   1   0 398.962 8.80429   1
   1   4   0 627.972 18.1799  -2
   4   1   0 627.972 18.1799   1
   5   1   0 470.848 6.33055   1
   1   6   1 603.296 11.6697  -2
   6   1   0 603.296 11.6697   1
   1   7   1 267.095 5.73638  -2
   7   1   0 267.095 5.73638   1
   1   8   1 296.591 7.51235  -2
   8   1   0 296.591 7.51235   1
   1   9   1 19.7486 10.5053  -2
   9   1   0 19.7486 10.5053   1
  -9   2   0 30.8478 7.18146   1
  -2   8   1 169.018 13.3410  -2
  -8   2   0 169.018 13.3410   1
  -2   7   1 355.883 7.17628  -2
  -7   2   0 355.883 7.17628   1
  -2   6   1 321.859 6.14621  -2
  -6   2   0 321.859 6.14621   1
  -2   5   1 171.151 3.87204  -2
  -5   2   0 171.151 3.87204   1
  -2   4   1 62.8326 1.82780  -2
  -4   2   0 62.8326 1.82780   1
  -2   3   1 764.818 17.4396  -2
  -3   2   0 764.818 17.4396   1
  -2   2   0 131.417 1.67037   1
  -2   1   0 41.0276 3.71325  -2
  -1   2   0 41.0276 3.71325   1
   2   0   0 3037.34 59.4692  -2
   0   2   0 3037.34 59.4692   1
   2   1   0 2843.11 37.6514  -2
   1   2   0 2843.11 37.6514   1
   2   2   0 723.822 8.00356  -2
   2   2   0 723.822 8.00356   1
   2   3   0 93.7747 1.90814  -2
   3   2   0 93.7747 1.90814   1
   2   4   0 999.701 17.2113  -2
   4   2   0 999.701 17.2113   1
   2   5   0 462.865 14.3909  -2
   5   2   0 462.865 14.3909   1
   6   2   0 20.7946 1.99663   1
   2   7   1 291.649 7.94906  -2
   7   2   0 291.649 7.94906   1
   2   8   1 3.58555 5.59349  -2
   8   2   0 3.58555 5.59349   1
   2   9   1 250.770 7.81646  -2
   9   2   0 250.770 7.81646   1
  -3   8   1 83.2115 20.4030  -2
  -8   3   0 83.2115 20.4030   1
  -3   7   1 211.581 12.8033  -2
  -7   3   0 211.581 12.8033   1
  -3   6   1 65.2389 5.59725  -2
  -6   3   0 65.2389 5.59725   1
  -3   5   1 207.961 4.02282  -2
  -5   3   0 207.961 4.02282   1
  -3   4   1 211.985 4.42440  -2
  -4   3   0 211.985 4.42440   1
  -3   3   1 77.8672 2.65418  -2
  -3   3   0 77.8672 2.65418   1
  -2   3   0 179.789 2.55060   1
  -1   3   0 616.799 6.64670   1
   3   0   0 243.144 8.79102  -2
   0   3   0 243.144 8.79102   1
   1   3   0 158.009 3.02256   1
   3   2   0 89.9904 1.80007  -2
   2   3   0 89.9904 1.80007   1
   3   3   0 1116.73 12.1440  -2
   3   3   0 1116.73 12.1440   1
   3   4   0 89.1770 2.83691  -2
   4   3   0 89.1770 2.83691   1
   3   5   0 136.670 3.31115  -2
   5   3   0 136.670 3.31115   1
   3   6   0 317.751 12.8968  -2
   6   3   0 317.751 12.8968   1
   7   3   0 15.0908 1.55367   1
   3   8   1 627.947 13.8578  -2
   8   3   0 627.947 13.8578   1
   3   9   1 5.41502 10.3606  -2
   9   3   0 5.41502 10.3606   1
  -4   8   2 -17.302 22.1074  -2
  -8   4   0 -17.302 22.1074   1
  -4   7   1 46.6098 19.7058  -2
  -7   4   0 46.6098 19.7058   1
  -4   6   1 247.695 12.9070  -2
  -6   4   0 247.695 12.9070   1
  -4   5   1 50.7925 4.21511  -2
  -5   4   0 50.7925 4.21511   1
  -4   4   1 961.324 11.6807  -2
  -4   4   0 961.324 11.6807   1
  -4   3   1 237.252 4.27507  -2
  -3   4   0 237.252 4.27507   1
  -4   2   1 931.471 10.5705  -2
  -2   4   0 931.471 10.5705   1
  -1   4   0 385.512 4.47741   1
   0   4   0 619.776 6.42527   1
   1   4   0 -0.4101 0.89570   1
   4   2   0 1067.97 15.0032  -2
   2   4   0 1067.97 15.0032   1
   4   3   0 89.3164 2.18983  -2
   3   4   0 89.3164 2.18983   1
   4   4   0 671.772 7.40581  -2
   4   4   0 671.772 7.40581   1
   4   5   0 606.240 8.66653  -2
   5   4   0 606.240 8.66653   1
   4   6   0 90.3420 3.56515  -2
   6   4   0 90.3420 3.56515   1
   7   4   0 82.8874 3.01421   1
   8   4   0 87.7777 4.19268   1
   4   9   1 97.9549 9.37867  -2
   9   4   0 97.9549 9.37867   1
  -5   7   2 15.6819 16.8346  -2
  -7   5   0 15.6819 16.8346   1
  -5   6   1 -1.5256 18.3323  -2
  -6   5   0 -1.5256 18.3323   1
  -5   5   1 571.448 18.2011  -2
  -5   5   0 571.448 18.2011   1
  -5   4   1 142.188 4.78565  -2
  -4   5   0 142.188 4.78565   1
  -5   3   1 72.7000 3.64183  -2
  -3   5   0 72.7000 3.64183   1
  -5   2   1 96.2840 3.26894  -2
  -2   5   0 96.2840 3.26894   1
  -5   1   1 208.087 4.01325  -2
  -1   5   0 208.087 4.01325   1
  -5   0   1 50.1148 6.59810  -2
   0   5   0 50.1148 6.59810   1
   1   5   0 171.505 3.20252   1
   2   5   0 30.5361 1.65331   1
   5   3   0 142.119 3.75573  -2
   3   5   0 142.119 3.75573   1
   5   4   0 582.248 10.6628  -2
   4   5   0 582.248 10.6628   1
   5   5   0 142.684 3.31609  -2
   5   5   0 142.684 3.31609   1
   5   6   0 19.4527 2.67392  -2
   6   5   0 19.4527 2.67392   1
   5   7   0 86.3961 4.85344  -2
   7   5   0 86.3961 4.85344   1
   8   5   0 61.0776 3.51375   1
  -6   6   2 37.6355 17.4913  -2
  -6   6   0 37.6355 17.4913   1
  -6   5   1 58.0073 14.2663  -2
  -5   6   0 58.0073 14.2663   1
  -6   4   1 82.1387 8.05809  -2
  -4   6   0 82.1387 8.05809   1
  -6   3   1 212.434 6.24490  -2
  -3   6   0 212.434 6.24490   1
  -6   2   1 108.144 5.06634  -2
  -2   6   0 108.144 5.06634   1
  -6   1   1 1.64148 3.33466  -2
  -1   6   0 1.64148 3.33466   1
  -6   0   1 27.3632 3.43350  -2
   0   6   0 27.3632 3.43350   1
  -6  -1   1 17.4514 6.34162  -2
   1   6   0 17.4514 6.34162   1
   2   6   0 3.55915 1.40499   1
   6   3   0 316.991 11.3696  -2
   3   6   0 316.991 11.3696   1
   6   4   0 84.1304 4.79925  -2
   4   6   0 84.1304 4.79925   1
   6   5   0 21.9086 3.51432  -2
   5   6   0 21.9086 3.51432   1
   6   6   0 3.93374 1.53237  -2
   6   6   0 3.93374 1.53237   1
   6   7   0 107.597 5.42061  -2
   7   6   0 107.597 5.42061   1
   8   6   0 19.7004 3.35982   1
  -7   5   2 31.4754 16.2544  -2
  -5   7   0 31.4754 16.2544   1
  -7   4   1 77.3987 20.4863  -2
  -4   7   0 77.3987 20.4863   1
  -7   3   1 189.583 8.88005  -2
  -3   7   0 189.583 8.88005   1
  -7   2   1 34.7780 6.94932  -2
  -2   7   0 34.7780 6.94932   1
  -7   1   1 71.9501 6.41242  -2
  -1   7   0 71.9501 6.41242   1
  -7   0   1 102.969 6.01181  -2
   0   7   0 102.969 6.01181   1
  -7  -1   1 27.0112 6.08604  -2
   1   7   0 27.0112 6.08604   1
  -7  -2   1 43.6001 5.13739  -2
   2   7   0 43.6001 5.13739   1
   3   7   0 34.7943 4.13768   1
   7   4   0 98.2304 9.91012  -2
   4   7   0 98.2304 9.91012   1
   7   5   0 81.5479 6.29689  -2
   5   7   0 81.5479 6.29689   1
   7   6   0 102.344 5.80932  -2
   6   7   0 102.344 5.80932   1
   7   7   0 111.771 5.02735  -2
   7   7   0 111.771 5.02735   1
  -3   8   0 36.6180 4.90539   1
  -8   2   1 104.013 8.05978  -2
  -2   8   0 104.013 8.05978   1
  -8   1   1 70.2565 6.65087  -2
  -1   8   0 70.2565 6.65087   1
  -8   0   1 4.04626 5.48536  -2
   0   8   0 4.04626 5.48536   1
  -8  -1   1 0.12070 5.57246  -2
   1   8   0 0.12070 5.57246   1
  -8  -2   1 197.422 7.40068  -2
   2   8   0 197.422 7.40068   1
  -8  -3   1 65.5428 7.05797  -2
   3   8   0 65.5428 7.05797   1
   4   8   0 111.806 7.24454   1
   5   8   0 5.84077 3.89095   1
  -9   1   1 -17.317 15.0579  -2
  -1   9   0 -17.317 15.0579   1
  -9   0   1 5.94981 10.1039  -2
   0   9   0 5.94981 10.1039   1
  -9  -1   1 92.1718 7.84209  -2
   1   9   0 92.1718 7.84209   1
  -9  -2   1 4.72497 6.93212  -2
   2   9   0 4.72497 6.93212   1
  -9  -3   1 126.424 8.14040  -2
   3   9   0 126.424 8.14040   1
  -9  -1   2 61.7586 7.87653  -2
  -1  -9   1 61.7586 7.87653   1
  -5  -8   1 98.9752 7.31067   1
  -4  -8   1 1.85953 4.06130   1
  -8  -3   2 273.242 9.39160  -2
  -3  -8   1 273.242 9.39160   1
  -8  -2   2 -3.5133 6.54828  -2
  -2  -8   1 -3.5133 6.54828   1
  -8  -1   2 263.939 8.37956  -2
  -1  -8   1 263.939 8.37956   1
  -8   0   2 22.6984 10.6068  -2
   0  -8   1 22.6984 10.6068   1
  -8   1   2 191.862 7.82195  -2
   1  -8   1 191.862 7.82195   1
  -8   2   2 75.3488 11.0430  -2
   2  -8   1 75.3488 11.0430   1
  -8   3   2 267.852 24.2853  -2
   3  -8   1 267.852 24.2853   1
  -7  -6   1 136.757 6.82687  -2
  -6  -7   1 136.757 6.82687   1
  -7  -5   1 37.4961 6.18891  -2
  -5  -7   1 37.4961 6.18891   1
  -7  -4   1 556.899 18.5010  -2
  -4  -7   1 556.899 18.5010   1
  -3  -7   1 -1.6391 2.95906   1
  -7  -2   2 372.750 8.52773  -2
  -2  -7   1 372.750 8.52773   1
  -7  -1   2 7.19518 5.22518  -2
  -1  -7   1 7.19518 5.22518   1
  -7   0   2 501.928 10.2538  -2
   0  -7   1 501.928 10.2538   1
  -7   1   2 247.720 10.2761  -2
   1  -7   1 247.720 10.2761   1
  -7   2   2 902.196 15.2759  -2
   2  -7   1 902.196 15.2759   1
  -7   3   2 11.9218 8.77224  -2
   3  -7   1 11.9218 8.77224   1
  -7   4   2 91.3012 19.4886  -2
   4  -7   1 91.3012 19.4886   1
  -7   5   3 86.4967 16.6752  -2
   5  -7   1 86.4967 16.6752   1
  -6  -7   1 141.997 6.28166  -2
  -7  -6   1 141.997 6.28166   1
  -6  -6   1 46.2037 3.30426  -2
  -6  -6   1 46.2037 3.30426   1
  -6  -5   1 360.469 11.2425  -2
  -5  -6   1 360.469 11.2425   1
  -6  -4   1 38.9665 14.3723  -2
  -4  -6   1 38.9665 14.3723   1
  -3  -6   1 201.059 4.54485   1
  -2  -6   1 -2.4765 1.65302   1
  -6  -1   2 527.827 13.7624  -2
  -1  -6   1 527.827 13.7624   1
  -6   0   2 97.6533 3.96395  -2
   0  -6   1 97.6533 3.96395   1
  -6   1   2 682.614 8.79675  -2
   1  -6   1 682.614 8.79675   1
  -6   2   2 174.828 5.66816  -2
   2  -6   1 174.828 5.66816   1
  -6   3   2 87.4390 5.53062  -2
   3  -6   1 87.4390 5.53062   1
  -6   4   2 640.777 25.7398  -2
   4  -6   1 640.777 25.7398   1
  -6   5   2 98.1584 14.8461  -2
   5  -6   1 98.1584 14.8461   1
  -6   6   3 171.027 24.9368  -2
   6  -6   1 171.027 24.9368   1
  -8  -5   1 68.1154 3.93164   1
  -5  -7   1 45.0327 6.14276  -2
  -7  -5   1 45.0327 6.14276   1
  -5  -6   1 385.107 7.50783  -2
  -6  -5   1 385.107 7.50783   1
  -5  -5   1 191.870 3.29652  -2
  -5  -5   1 191.870 3.29652   1
  -5  -4   1 836.801 10.3808  -2
  -4  -5   1 836.801 10.3808   1
  -5  -3   1 24.3191 3.08457  -2
  -3  -5   1 24.3191 3.08457   1
  -2  -5   1 465.648 6.23595   1
  -1  -5   1 3.78449 1.35224   1
   0  -5   1 273.141 5.09830   1
  -5   1   2 666.444 8.17399  -2
   1  -5   1 666.444 8.17399   1
  -5   2   2 280.528 6.45127  -2
   2  -5   1 280.528 6.45127   1
  -5   3   2 840.472 10.2020  -2
   3  -5   1 840.472 10.2020   1
  -5   4   2 299.699 6.61896  -2
   4  -5   1 299.699 6.61896   1
  -5   5   2 348.065 10.3686  -2
   5  -5   1 348.065 10.3686   1
  -5   6   2 15.5388 17.5951  -2
   6  -5   1 15.5388 17.5951   1
  -5   7   3 192.585 26.0626  -2
   7  -5   1 192.585 26.0626   1
  -8  -4   1 82.0943 3.79146   1
  -7  -4   1 290.747 7.00178   1
  -4  -6   1 25.7919 3.47268  -2
  -6  -4   1 25.7919 3.47268   1
  -4  -5   1 873.511 16.3487  -2
  -5  -4   1 873.511 16.3487   1
  -4  -4   1 110.230 2.31606  -2
  -4  -4   1 110.230 2.31606   1
  -4  -3   1 3917.69 43.7223  -2
  -3  -4   1 3917.69 43.7223   1
  -4  -2   1 109.415 3.96917  -2
  -2  -4   1 109.415 3.96917   1
  -1  -4   1 751.149 10.0978   1
   0  -4   1 261.064 4.05332   1
  -4   1   2 1414.99 39.9221  -2
   1  -4   1 1414.99 39.9221   1
  -4   2   2 227.818 4.23199  -2
   2  -4   1 227.818 4.23199   1
  -4   3   2 655.025 7.13462  -2
   3  -4   1 655.025 7.13462   1
  -4   4   2 318.661 4.63620  -2
   4  -4   1 318.661 4.63620   1
  -4   5   2 74.1724 3.63720  -2
   5  -4   1 74.1724 3.63720   1
  -4   6   2 163.307 12.0671  -2
   6  -4   1 163.307 12.0671   1
  -4   7   2 17.1827 19.1433  -2
   7  -4   1 17.1827 19.1433   1
  -4   8   3 259.348 17.8182  -2
   8  -4   1 259.348 17.8182   1
   3   9   0 127.220 8.03025  -2
  -9  -3   1 127.220 8.03025   1
   3   8   0 76.9146 8.68686  -2
  -8  -3   1 76.9146 8.68686   1
  -7  -3   1 31.3149 2.03390   1
  -3  -6   1 367.185 13.9935  -2
  -6  -3   1 367.185 13.9935   1
  -3  -5   1 30.5274 2.48750  -2
  -5  -3   1 30.5274 2.48750   1
  -3  -4   1 3933.17 52.0215  -2
  -4  -3   1 3933.17 52.0215   1
  -3  -3   1 365.252 4.46902  -2
  -3  -3   1 365.252 4.46902   1
  -3  -2   1 1302.33 17.9054  -2
  -2  -3   1 1302.33 17.9054   1
  -3  -1   1 429.143 18.6652  -2
  -1  -3   1 429.143 18.6652   1
  -3   0   1 1742.08 34.4298  -2
   0  -3   1 1742.08 34.4298   1
   1  -3   1 13.5353 0.97311   1
   2  -3   1 239.471 3.78087   1
  -3   3   2 159.681 4.24856  -2
   3  -3   1 159.681 4.24856   1
  -3   4   2 577.974 8.14807  -2
   4  -3   1 577.974 8.14807   1
  -3   5   2 219.590 4.94293  -2
   5  -3   1 219.590 4.94293   1
  -3   6   2 22.4126 30.8611  -2
   6  -3   1 22.4126 30.8611   1
  -3   7   2 156.137 12.1531  -2
   7  -3   1 156.137 12.1531   1
  -3   8   2 41.5755 19.3621  -2
   8  -3   1 41.5755 19.3621   1
   2   9   0 1.80103 13.2325  -2
  -9  -2   1 1.80103 13.2325   1
   2   8   0 176.960 4.74954  -2
  -8  -2   1 176.960 4.74954   1
   2   7   0 40.7148 5.24925  -2
  -7  -2   1 40.7148 5.24925   1
  -6  -2   1 1.50083 1.12004   1
  -2  -5   1 605.152 18.2265  -2
  -5  -2   1 605.152 18.2265   1
  -2  -4   1 112.794 2.57255  -2
  -4  -2   1 112.794 2.57255   1
  -2  -3   1 1303.13 17.7582  -2
  -3  -2   1 1303.13 17.7582   1
  -2  -2   1 859.124 9.95923  -2
  -2  -2   1 859.124 9.95923   1
  -2  -1   1 4758.17 61.8401  -2
  -1  -2   1 4758.17 61.8401   1
  -2   0   1 962.447 26.5071  -2
   0  -2   1 962.447 26.5071   1
  -2   1   1 366.043 11.4318  -2
   1  -2   1 366.043 11.4318   1
   2  -2   1 20.1013 0.82793   1
  -2   3   2 942.221 21.3940  -2
   3  -2   1 942.221 21.3940   1
  -2   4   2 151.964 3.18957  -2
   4  -2   1 151.964 3.18957   1
  -2   5   2 13.1314 1.74120  -2
   5  -2   1 13.1314 1.74120   1
  -2   6   2 354.282 8.29721  -2
   6  -2   1 354.282 8.29721   1
  -2   7   2 12.9555 8.79121  -2
   7  -2   1 12.9555 8.79121   1
  -2   8   2 79.1252 12.5771  -2
   8  -2   1 79.1252 12.5771   1
  -2   9   2 4.08423 13.7313  -2
   9  -2   1 4.08423 13.7313   1
   1   9   0 107.531 15.0558  -2
  -9  -1   1 107.531 15.0558   1
   1   8   0 3.83296 3.58514  -2
  -8  -1   1 3.83296 3.58514   1
   1   7   0 16.2030 2.65747  -2
  -7  -1   1 16.2030 2.65747   1
   1   6   0 25.5698 3.83075  -2
  -6  -1   1 25.5698 3.83075   1
  -5  -1   1 115.566 2.47347   1
  -1  -4   1 1115.03 30.5226  -2
  -4  -1   1 1115.03 30.5226   1
  -1  -3   1 458.181 8.24849  -2
  -3  -1   1 458.181 8.24849   1
  -1  -2   1 4666.87 124.454  -2
  -2  -1   1 4666.87 124.454   1
  -1  -1   1 2092.84 26.2581  -2
  -1  -1   1 2092.84 26.2581   1
  -1   0   1 922.513 13.4736  -2
   0  -1   1 922.513 13.4736   1
  -1   1   1 931.903 18.1257  -2
   1  -1   1 931.903 18.1257   1
  -1   2   1 62.2104 2.75507  -2
   2  -1   1 62.2104 2.75507   1
   3  -1   1 22.5918 0.96385   1
   4  -1   1 50.9647 1.38439   1
  -1   5   2 875.687 9.95283  -2
   5  -1   1 875.687 9.95283   1
  -1   6   2 33.1330 3.28433  -2
   6  -1   1 33.1330 3.28433   1
  -1   7   2 89.5574 5.16801  -2
   7  -1   1 89.5574 5.16801   1
  -1   8   2 18.9153 5.95238  -2
   8  -1   1 18.9153 5.95238   1
  -1   9   2 115.868 13.6042  -2
   9  -1   1 115.868 13.6042   1
   0   9   0 7.40971 11.1182  -2
  -9   0   1 7.40971 11.1182   1
   0   8   0 29.2268 7.90569  -2
  -8   0   1 29.2268 7.90569   1
   0   7   0 97.4092 3.61416  -2
  -7   0   1 97.4092 3.61416   1
   0   6   0 19.2397 4.03367  -2
  -6   0   1 19.2397 4.03367   1
   0   5   0 54.7283 4.26508  -2
  -5   0   1 54.7283 4.26508   1
   0  -4   1 471.602 14.3905  -2
  -4   0   1 471.602 14.3905   1
   0  -3   1 1687.10 45.0925  -2
  -3   0   1 1687.10 45.0925   1
   0  -2   1 907.073 17.5996  -2
  -2   0   1 907.073 17.5996   1
   0  -1   1 893.366 13.7409  -2
  -1   0   1 893.366 13.7409   1
   0   0   1 27.7092 1.10426  -2
   0   0   1 27.7092 1.10426   1
   0   1   1 197.928 4.29023  -2
   1   0   1 197.928 4.29023   1
   0   2   1 588.204 16.4316  -2
   2   0   1 588.204 16.4316   1
   0   3   1 307.911 9.93780  -2
   3   0   1 307.911 9.93780   1
   0   4   1 341.420 11.5237  -2
   4   0   1 341.420 11.5237   1
   0   5   2 -0.3881 2.62139  -2
   5   0   1 -0.3881 2.62139   1
   0   6   2 231.701 4.75769  -2
   6   0   1 231.701 4.75769   1
   0   7   2 37.2889 3.00530  -2
   7   0   1 37.2889 3.00530   1
   0   8   2 124.679 4.56022  -2
   8   0   1 124.679 4.56022   1
   0   9   2 90.7670 12.5846  -2
   9   0   1 90.7670 12.5846   1
  -1   9   0 5.39542 13.6903  -2
  -9   1   1 5.39542 13.6903   1
  -1   8   0 86.0749 11.7474  -2
  -8   1   1 86.0749 11.7474   1
  -1   7   0 77.9045 6.17197  -2
  -7   1   1 77.9045 6.17197   1
  -1   6   0 10.3131 4.27763  -2
  -6   1   1 10.3131 4.27763   1
  -1   5   0 202.791 4.44315  -2
  -5   1   1 202.791 4.44315   1
  -4   1   1 632.518 8.45995   1
  -3   1   1 407.683 5.10143   1
  -2   1   1 158.174 2.37275   1
   1  -1   1 939.382 18.4898  -2
  -1   1   1 939.382 18.4898   1
   1   0   1 193.630 3.62278  -2
   0   1   1 193.630 3.62278   1
   1   1   1 21.8740 0.48100  -2
   1   1   1 21.8740 0.48100   1
   1   2   1 84.4344 4.02898  -2
   2   1   1 84.4344 4.02898   1
   1   3   1 30.2609 2.06325  -2
   3   1   1 30.2609 2.06325   1
   1   4   1 1461.12 39.5705  -2
   4   1   1 1461.12 39.5705   1
   5   1   1 57.5330 1.76092   1
   1   6   2 78.3844 3.79837  -2
   6   1   1 78.3844 3.79837   1
   1   7   2 9.71820 3.03999  -2
   7   1   1 9.71820 3.03999   1
   1   8   2 113.965 5.47548  -2
   8   1   1 113.965 5.47548   1
   1   9   2 41.1480 6.74698  -2
   9   1   1 41.1480 6.74698   1
  -2   8   0 117.646 12.6761  -2
  -8   2   1 117.646 12.6761   1
  -2   7   0 23.6656 11.3865  -2
  -7   2   1 23.6656 11.3865   1
  -2   6   0 143.164 6.62288  -2
  -6   2   1 143.164 6.62288   1
  -2   5   0 104.311 4.51307  -2
  -5   2   1 104.311 4.51307   1
  -2   4   0 913.871 12.7777  -2
  -4   2   1 913.871 12.7777   1
  -3   2   1 93.0762 1.68784   1
  -2   2   1 18.4444 0.86452   1
   2  -1   1 61.4725 4.29873  -2
  -1   2   1 61.4725 4.29873   1
   2   0   1 641.488 10.7778  -2
   0   2   1 641.488 10.7778   1
   2   1   1 87.2047 2.60326  -2
   1   2   1 87.2047 2.60326   1
   2   2   1 29.8119 0.83743  -2
   2   2   1 29.8119 0.83743   1
   2   3   1 636.382 7.75044  -2
   3   2   1 636.382 7.75044   1
   2   4   1 39.7152 1.88383  -2
   4   2   1 39.7152 1.88383   1
   2   5   1 320.132 10.9387  -2
   5   2   1 320.132 10.9387   1
   6   2   1 39.7451 2.18572   1
   2   7   2 19.1877 5.09950  -2
   7   2   1 19.1877 5.09950   1
   2   8   2 183.040 6.47481  -2
   8   2   1 183.040 6.47481   1
   2   9   2 13.8808 5.76421  -2
   9   2   1 13.8808 5.76421   1
  -3   8   0 33.3488 13.6623  -2
  -8   3   1 33.3488 13.6623   1
  -3   7   0 149.414 12.0179  -2
  -7   3   1 149.414 12.0179   1
  -3   6   0 240.571 6.95771  -2
  -6   3   1 240.571 6.95771   1
  -3   5   0 77.6098 4.08133  -2
  -5   3   1 77.6098 4.08133   1
  -3   4   0 243.357 4.08984  -2
  -4   3   1 243.357 4.08984   1
  -3   3   0 75.5632 3.43506  -2
  -3   3   1 75.5632 3.43506   1
  -2   3   1 388.497 4.42783   1
  -1   3   1 184.194 2.44625   1
   0   3   1 246.387 2.76422   1
   3   1   1 32.7221 3.41497  -2
   1   3   1 32.7221 3.41497   1
   3   2   1 636.043 6.92459  -2
   2   3   1 636.043 6.92459   1
   3   3   1 6.94690 0.60270  -2
   3   3   1 6.94690 0.60270   1
   3   4   1 285.334 3.56273  -2
   4   3   1 285.334 3.56273   1
   3   5   1 37.3750 2.15332  -2
   5   3   1 37.3750 2.15332   1
   3   6   1 107.356 6.98183  -2
   6   3   1 107.356 6.98183   1
   7   3   1 45.0444 3.19748   1
   3   8   2 173.548 14.3786  -2
   8   3   1 173.548 14.3786   1
   3   9   2 51.2868 9.63926  -2
   9   3   1 51.2868 9.63926   1
  -4   8   1 96.1473 16.9411  -2
  -8   4   1 96.1473 16.9411   1
  -4   7   0 10.1256 19.2426  -2
  -7   4   1 10.1256 19.2426   1
  -4   6   0 83.1227 11.3015  -2
  -6   4   1 83.1227 11.3015   1
  -4   5   0 136.643 4.43936  -2
  -5   4   1 136.643 4.43936   1
  -4   4   0 976.259 11.8826  -2
  -4   4   1 976.259 11.8826   1
  -4   3   0 210.839 3.65572  -2
  -3   4   1 210.839 3.65572   1
  -4   2   0 73.4665 2.85022  -2
  -2   4   1 73.4665 2.85022   1
  -1   4   1 184.708 2.72374   1
   0   4   1 120.180 1.83016   1
   1   4   1 1207.73 11.0932   1
   4   2   1 32.9941 4.09711  -2
   2   4   1 32.9941 4.09711   1
   4   3   1 288.800 4.55337  -2
   3   4   1 288.800 4.55337   1
   4   4   1 144.489 2.47647  -2
   4   4   1 144.489 2.47647   1
   4   5   1 785.973 9.26561  -2
   5   4   1 785.973 9.26561   1
   4   6   1 87.7057 3.37851  -2
   6   4   1 87.7057 3.37851   1
   7   4   1 247.964 4.84381   1
   8   4   1 2.57594 4.52629   1
   4   9   2 6.01941 8.22228  -2
   9   4   1 6.01941 8.22228   1
  -5   7   1 202.299 24.0384  -2
  -7   5   1 202.299 24.0384   1
  -5   6   0 42.3318 19.1104  -2
  -6   5   1 42.3318 19.1104   1
  -5   5   0 553.414 11.7748  -2
  -5   5   1 553.414 11.7748   1
  -5   4   0 34.8885 4.88404  -2
  -4   5   1 34.8885 4.88404   1
  -5   3   0 210.005 4.32621  -2
  -3   5   1 210.005 4.32621   1
  -5   2   0 163.729 3.54852  -2
  -2   5   1 163.729 3.54852   1
  -5   1   0 430.840 5.62511  -2
  -1   5   1 430.840 5.62511   1
   5   0   0 1066.47 31.4553  -2
   0   5   1 1066.47 31.4553   1
   1   5   1 97.7911 1.96979   1
   2   5   1 366.374 4.21173   1
   5   3   1 41.5561 2.78239  -2
   3   5   1 41.5561 2.78239   1
   5   4   1 774.183 9.51625  -2
   4   5   1 774.183 9.51625   1
   5   5   1 273.600 4.15138  -2
   5   5   1 273.600 4.15138   1
   5   6   1 377.425 6.00666  -2
   6   5   1 377.425 6.00666   1
   5   7   1 28.6998 3.82350  -2
   7   5   1 28.6998 3.82350   1
   8   5   1 153.216 4.38823   1
   9   5   1 12.3205 3.54428   1
  -6   6   1 268.963 18.0915  -2
  -6   6   1 268.963 18.0915   1
  -6   5   0 16.4214 14.1479  -2
  -5   6   1 16.4214 14.1479   1
  -6   4   0 247.394 7.51013  -2
  -4   6   1 247.394 7.51013   1
  -6   3   0 71.4080 4.20669  -2
  -3   6   1 71.4080 4.20669   1
  -6   2   0 319.929 5.15807  -2
  -2   6   1 319.929 5.15807   1
  -6   1   0 400.018 5.19378  -2
  -1   6   1 400.018 5.19378   1
   6   0   0 1145.24 13.5276  -2
   0   6   1 1145.24 13.5276   1
   6   1   0 601.338 11.5501  -2
   1   6   1 601.338 11.5501   1
   2   6   1 35.8392 1.90316   1
   6   3   1 135.653 8.04207  -2
   3   6   1 135.653 8.04207   1
   6   4   1 82.5815 3.66385  -2
   4   6   1 82.5815 3.66385   1
   6   5   1 385.748 7.68076  -2
   5   6   1 385.748 7.68076   1
   6   6   1 3.70448 1.59959  -2
   6   6   1 3.70448 1.59959   1
   6   7   1 600.462 8.28956  -2
   7   6   1 600.462 8.28956   1
   6   8   1 34.4057 5.85996  -2
   8   6   1 34.4057 5.85996   1
  -7   5   1 231.322 22.2580  -2
  -5   7   1 231.322 22.2580   1
  -7   4   0 -5.5420 14.5329  -2
  -4   7   1 -5.5420 14.5329   1
  -7   3   0 207.818 10.0493  -2
  -3   7   1 207.818 10.0493   1
  -7   2   0 389.277 7.15063  -2
  -2   7   1 389.277 7.15063   1
  -7   1   0 666.730 12.0517  -2
  -1   7   1 666.730 12.0517   1
   7   0   0 268.628 6.76324  -2
   0   7   1 268.628 6.76324   1
   7   1   0 261.590 12.0104  -2
   1   7   1 261.590 12.0104   1
   7   2   0 282.108 33.1467  -2
   2   7   1 282.108 33.1467   1
   3   7   1 -5.0805 2.60847   1
   7   4   1 688.258 19.2885  -2
   4   7   1 688.258 19.2885   1
   7   5   1 19.0660 5.46411  -2
   5   7   1 19.0660 5.46411   1
   7   6   1 608.561 12.2186  -2
   6   7   1 608.561 12.2186   1
   7   7   1 39.7901 2.81416  -2
   7   7   1 39.7901 2.81416   1
  -8   4   1 72.8947 18.3730  -2
  -4   8   1 72.8947 18.3730   1
  -8   3   0 193.212 28.3719  -2
  -3   8   1 193.212 28.3719   1
  -8   2   0 183.153 11.0210  -2
  -2   8   1 183.153 11.0210   1
  -8   1   0 158.482 6.20048  -2
  -1   8   1 158.482 6.20048   1
   8   0   0 135.970 5.18309  -2
   0   8   1 135.970 5.18309   1
   8   1   0 305.565 7.23790  -2
   1   8   1 305.565 7.23790   1
   8   2   0 2.61251 5.64856  -2
   2   8   1 2.61251 5.64856   1
   8   3   0 591.627 12.2586  -2
   3   8   1 591.627 12.2586   1
   4   8   1 47.1195 5.68253   1
   8   5   1 268.840 12.5718  -2
   5   8   1 268.840 12.5718   1
   8   6   1 42.7715 7.53333  -2
   6   8   1 42.7715 7.53333   1
  -9   1   0 -19.512 8.70378  -2
  -1   9   1 -19.512 8.70378   1
   9   0   0 137.766 8.46320  -2
   0   9   1 137.766 8.46320   1
   9   1   0 27.9230 7.09838  -2
   1   9   1 27.9230 7.09838   1
   9   2   0 225.736 8.50263  -2
   2   9   1 225.736 8.50263   1
   9   3   0 -6.3853 7.07321  -2
   3   9   1 -6.3853 7.07321   1
   9   4   0 109.958 8.36904  -2
   4   9   1 109.958 8.36904   1
  -4  -8   2 71.0531 7.04357   1
  -8  -3   3 60.0524 10.0003  -2
  -3  -8   2 60.0524 10.0003   1
  -8  -2   3 152.136 7.95482  -2
  -2  -8   2 152.136 7.95482   1
  -8  -1   3 -1.8333 6.04258  -2
  -1  -8   2 -1.8333 6.04258   1
  -8   0   3 18.9311 8.61482  -2
   0  -8   2 18.9311 8.61482   1
  -8   1   3 180.114 12.1841  -2
   1  -8   2 180.114 12.1841   1
  -8   2   3 88.1593 13.4640  -2
   2  -8   2 88.1593 13.4640   1
  -7  -6   2 14.0078 6.08274  -2
  -6  -7   2 14.0078 6.08274   1
  -7  -5   2 105.008 6.97476  -2
  -5  -7   2 105.008 6.97476   1
  -7  -4   2 103.552 12.2230  -2
  -4  -7   2 103.552 12.2230   1
  -3  -7   2 119.527 6.57785   1
  -7  -2   3 152.468 6.91603  -2
  -2  -7   2 152.468 6.91603   1
  -7  -1   3 220.222 9.51758  -2
  -1  -7   2 220.222 9.51758   1
  -7   0   3 75.1689 7.44075  -2
   0  -7   2 75.1689 7.44075   1
  -7   1   3 146.600 6.97389  -2
   1  -7   2 146.600 6.97389   1
  -7   2   3 128.136 7.97979  -2
   2  -7   2 128.136 7.97979   1
  -7   3   3 -2.7413 8.65189  -2
   3  -7   2 -2.7413 8.65189   1
   4  -7   2 28.3058 4.78673   1
  -6  -7   2 8.45068 5.12590  -2
  -7  -6   2 8.45068 5.12590   1
  -6  -6   2 44.2689 3.14553  -2
  -6  -6   2 44.2689 3.14553   1
  -6  -5   2 209.149 6.10221  -2
  -5  -6   2 209.149 6.10221   1
  -6  -4   2 35.3746 4.63753  -2
  -4  -6   2 35.3746 4.63753   1
  -3  -6   2 1.86900 2.23040   1
  -2  -6   2 53.7438 3.83075   1
  -6  -1   3 32.2820 21.7790  -2
  -1  -6   2 32.2820 21.7790   1
  -6   0   3 13.9707 9.77872  -2
   0  -6   2 13.9707 9.77872   1
  -6   1   3 5.05030 5.45276  -2
   1  -6   2 5.05030 5.45276   1
  -6   2   3 19.6795 11.9718  -2
   2  -6   2 19.6795 11.9718   1
  -6   3   3 30.3318 10.4099  -2
   3  -6   2 30.3318 10.4099   1
  -6   4   3 89.7920 10.1732  -2
   4  -6   2 89.7920 10.1732   1
  -6   5   3 51.3989 14.4970  -2
   5  -6   2 51.3989 14.4970   1
  -6   6   4 31.4877 28.7034  -2
   6  -6   2 31.4877 28.7034   1
  -5  -7   2 90.8807 5.41209  -2
  -7  -5   2 90.8807 5.41209   1
  -5  -6   2 232.429 6.01371  -2
  -6  -5   2 232.429 6.01371   1
  -5  -5   2 393.389 11.3981  -2
  -5  -5   2 393.389 11.3981   1
  -5  -4   2 376.677 6.41319  -2
  -4  -5   2 376.677 6.41319   1
  -5  -3   2 18.8265 3.05393  -2
  -3  -5   2 18.8265 3.05393   1
  -2  -5   2 9.68059 1.48432   1
  -1  -5   2 19.8894 1.77133   1
  -5   0   3 44.3736 23.8859  -2
   0  -5   2 44.3736 23.8859   1
  -5   1   3 1.03010 2.91324  -2
   1  -5   2 1.03010 2.91324   1
  -5   2   3 10.6899 3.11565  -2
   2  -5   2 10.6899 3.11565   1
  -5   3   3 20.1587 3.29420  -2
   3  -5   2 20.1587 3.29420   1
  -5   4   3 28.1491 4.66683  -2
   4  -5   2 28.1491 4.66683   1
  -5   5   3 167.521 16.2366  -2
   5  -5   2 167.521 16.2366   1
  -5   6   3 14.3075 17.8874  -2
   6  -5   2 14.3075 17.8874   1
  -5   7   4 25.3915 25.6433  -2
   7  -5   2 25.3915 25.6433   1
  -8  -4   2 14.6425 2.51297   1
  -7  -4   2 116.924 3.87483   1
  -4  -6   2 62.1150 5.60651  -2
  -6  -4   2 62.1150 5.60651   1
  -4  -5   2 400.237 6.16377  -2
  -5  -4   2 400.237 6.16377   1
  -4  -4   2 77.0748 3.12450  -2
  -4  -4   2 77.0748 3.12450   1
  -4  -3   2 48.0601 2.87450  -2
  -3  -4   2 48.0601 2.87450   1
  -4  -2   2 1031.29 16.4151  -2
  -2  -4   2 1031.29 16.4151   1
  -1  -4   2 128.652 2.95703   1
  -4   0   3 765.938 23.3538  -2
   0  -4   2 765.938 23.3538   1
  -4   1   3 46.3806 7.39359  -2
   1  -4   2 46.3806 7.39359   1
  -4   2   3 82.6105 3.19764  -2
   2  -4   2 82.6105 3.19764   1
  -4   3   3 61.8357 2.70668  -2
   3  -4   2 61.8357 2.70668   1
  -4   4   3 471.038 6.73110  -2
   4  -4   2 471.038 6.73110   1
  -4   5   3 9.29998 3.43659  -2
   5  -4   2 9.29998 3.43659   1
  -4   6   3 106.485 7.36273  -2
   6  -4   2 106.485 7.36273   1
  -4   7   3 23.1821 19.1702  -2
   7  -4   2 23.1821 19.1702   1
   8  -4   2 14.7225 7.64701   1
  -8  -3   2 111.717 4.89301   1
  -7  -3   2 25.1677 1.94903   1
  -6  -3   2 95.6850 2.99501   1
  -3  -5   2 16.9502 3.36974  -2
  -5  -3   2 16.9502 3.36974   1
  -3  -4   2 54.1694 2.41501  -2
  -4  -3   2 54.1694 2.41501   1
  -3  -3   2 5168.30 71.8014  -2
  -3  -3   2 5168.30 71.8014   1
  -3  -2   2 557.406 8.10447  -2
  -2  -3   2 557.406 8.10447   1
  -3  -1   2 60.8074 3.72202  -2
  -1  -3   2 60.8074 3.72202   1
   0  -3   2 161.728 3.03044   1
   1  -3   2 483.429 5.53770   1
  -3   2   3 709.192 21.5765  -2
   2  -3   2 709.192 21.5765   1
  -3   3   3 1093.67 11.6432  -2
   3  -3   2 1093.67 11.6432   1
  -3   4   3 24.9189 2.61364  -2
   4  -3   2 24.9189 2.61364   1
  -3   5   3 301.545 5.05783  -2
   5  -3   2 301.545 5.05783   1
  -3   6   3 20.2569 9.84500  -2
   6  -3   2 20.2569 9.84500   1
  -3   7   3 231.313 12.9668  -2
   7  -3   2 231.313 12.9668   1
  -3   8   3 0.67234 18.7446  -2
   8  -3   2 0.67234 18.7446   1
  -9  -2   2 118.096 11.1449   1
  -2  -8   1 4.44705 5.09338  -2
  -8  -2   2 4.44705 5.09338   1
  -2  -7   1 386.023 16.9597  -2
  -7  -2   2 386.023 16.9597   1
  -6  -2   2 1.52610 1.16144   1
  -2  -5   2 231.623 9.54013  -2
  -5  -2   2 231.623 9.54013   1
  -2  -4   2 1086.57 14.9604  -2
  -4  -2   2 1086.57 14.9604   1
  -2  -3   2 571.992 10.6049  -2
  -3  -2   2 571.992 10.6049   1
  -2  -2   2 480.470 8.13284  -2
  -2  -2   2 480.470 8.13284   1
  -2  -1   2 182.802 3.14821  -2
  -1  -2   2 182.802 3.14821   1
  -2   0   2 665.385 13.3774  -2
   0  -2   2 665.385 13.3774   1
   1  -2   2 82.3086 1.61272   1
   2  -2   2 522.330 6.16453   1
  -2   3   3 26.7375 6.15928  -2
   3  -2   2 26.7375 6.15928   1
  -2   4   3 357.350 6.49895  -2
   4  -2   2 357.350 6.49895   1
  -2   5   3 43.1886 1.88913  -2
   5  -2   2 43.1886 1.88913   1
  -2   6   3 226.469 5.36557  -2
   6  -2   2 226.469 5.36557   1
  -2   7   3 2.88465 9.23779  -2
   7  -2   2 2.88465 9.23779   1
  -2   8   3 92.6209 13.1635  -2
   8  -2   2 92.6209 13.1635   1
  -2   9   3 63.0772 20.4487  -2
   9  -2   2 63.0772 20.4487   1
  -1  -9   1 38.2813 14.1067  -2
  -9  -1   2 38.2813 14.1067   1
  -1  -8   1 262.101 7.41628  -2
  -8  -1   2 262.101 7.41628   1
  -1  -7   1 -0.3248 4.83264  -2
  -7  -1   2 -0.3248 4.83264   1
  -6  -1   2 300.056 5.15782   1
  -1  -5   2 20.1246 6.24306  -2
  -5  -1   2 20.1246 6.24306   1
  -1  -4   2 335.382 10.7975  -2
  -4  -1   2 335.382 10.7975   1
  -1  -3   2 53.3866 2.12560  -2
  -3  -1   2 53.3866 2.12560   1
  -1  -2   2 183.434 3.03920  -2
  -2  -1   2 183.434 3.03920   1
  -1  -1   2 29.2531 0.94315  -2
  -1  -1   2 29.2531 0.94315   1
  -1   0   2 2662.09 28.6005  -2
   0  -1   2 2662.09 28.6005   1
  -1   1   2 3330.91 55.7315  -2
   1  -1   2 3330.91 55.7315   1
  -1   2   2 96.1860 4.81582  -2
   2  -1   2 96.1860 4.81582   1
   3  -1   2 66.8461 1.28902   1
   4  -1   2 1.69419 0.81661   1
  -1   5   3 241.191 5.32592  -2
   5  -1   2 241.191 5.32592   1
  -1   6   3 84.0104 3.00583  -2
   6  -1   2 84.0104 3.00583   1
  -1   7   3 136.094 4.47329  -2
   7  -1   2 136.094 4.47329   1
  -1   8   3 365.157 16.0321  -2
   8  -1   2 365.157 16.0321   1
  -1   9   3 218.938 15.5734  -2
   9  -1   2 218.938 15.5734   1
  -9   0   2 23.8216 6.00490   1
   0  -8   1 7.67279 4.75005  -2
  -8   0   2 7.67279 4.75005   1
   0  -7   1 521.650 7.62577  -2
  -7   0   2 521.650 7.62577   1
   0  -6   1 91.9007 6.57523  -2
  -6   0   2 91.9007 6.57523   1
   0  -5   1 445.704 10.3467  -2
  -5   0   2 445.704 10.3467   1
   0  -4   2 602.097 17.6968  -2
  -4   0   2 602.097 17.6968   1
   0  -3   2 228.411 7.54753  -2
  -3   0   2 228.411 7.54753   1
   0  -2   2 583.538 11.6261  -2
  -2   0   2 583.538 11.6261   1
   0  -1   2 2672.34 42.8260  -2
  -1   0   2 2672.34 42.8260   1
   0   0   2 7885.87 145.524  -2
   0   0   2 7885.87 145.524   1
   0   1   2 1172.90 15.3450  -2
   1   0   2 1172.90 15.3450   1
   0   2   2 3045.21 80.1399  -2
   2   0   2 3045.21 80.1399   1
   0   3   2 130.681 4.14307  -2
   3   0   2 130.681 4.14307   1
   0   4   2 1743.81 47.0886  -2
   4   0   2 1743.81 47.0886   1
   0   5   3 403.198 7.26862  -2
   5   0   2 403.198 7.26862   1
   0   6   3 1062.70 12.8665  -2
   6   0   2 1062.70 12.8665   1
   0   7   3 145.117 4.61675  -2
   7   0   2 145.117 4.61675   1
   0   8   3 462.642 9.25635  -2
   8   0   2 462.642 9.25635   1
   0   9   3 66.8458 7.50140  -2
   9   0   2 66.8458 7.50140   1
  -9   1   2 10.5308 10.3842   1
   1  -8   1 198.509 13.0847  -2
  -8   1   2 198.509 13.0847   1
   1  -7   1 264.372 5.76796  -2
  -7   1   2 264.372 5.76796   1
   1  -6   1 719.372 9.51341  -2
  -6   1   2 719.372 9.51341   1
   1  -5   1 700.843 10.7033  -2
  -5   1   2 700.843 10.7033   1
   1  -4   1 1365.87 37.1877  -2
  -4   1   2 1365.87 37.1877   1
  -3   1   2 325.928 4.02609   1
  -2   1   2 17.1366 0.86967   1
   1  -1   2 3433.86 54.4438  -2
  -1   1   2 3433.86 54.4438   1
   1   0   2 1211.51 17.3086  -2
   0   1   2 1211.51 17.3086   1
   1   2   2 58.8044 6.81754  -2
   2   1   2 58.8044 6.81754   1
   1   3   2 3864.41 50.7876  -2
   3   1   2 3864.41 50.7876   1
   1   4   2 315.343 10.8676  -2
   4   1   2 315.343 10.8676   1
   5   1   2 2670.60 29.1462   1
   1   6   3 11.7011 3.79388  -2
   6   1   2 11.7011 3.79388   1
   1   7   3 404.334 6.38874  -2
   7   1   2 404.334 6.38874   1
   1   8   3 191.155 6.06299  -2
   8   1   2 191.155 6.06299   1
   1   9   3 110.699 6.82963  -2
   9   1   2 110.699 6.82963   1
   2  -8   1 78.8257 13.3450  -2
  -8   2   2 78.8257 13.3450   1
   2  -7   1 865.109 15.0854  -2
  -7   2   2 865.109 15.0854   1
   2  -6   1 185.720 5.22979  -2
  -6   2   2 185.720 5.22979   1
   2  -5   1 268.247 5.09539  -2
  -5   2   2 268.247 5.09539   1
   2  -4   1 246.419 6.65092  -2
  -4   2   2 246.419 6.65092   1
  -3   2   2 133.136 2.44518   1
  -2   2   2 587.779 6.26534   1
  -1   2   2 83.8579 1.19016   1
   2   0   2 3220.11 50.6931  -2
   0   2   2 3220.11 50.6931   1
   2   1   2 54.0594 2.85977  -2
   1   2   2 54.0594 2.85977   1
   2   2   2 3328.39 42.0415  -2
   2   2   2 3328.39 42.0415   1
   2   3   2 720.505 6.88035  -2
   3   2   2 720.505 6.88035   1
   2   4   2 2026.99 32.2352  -2
   4   2   2 2026.99 32.2352   1
   2   5   2 298.984 11.3572  -2
   5   2   2 298.984 11.3572   1
   6   2   2 272.328 4.97648   1
   2   7   3 496.744 11.0781  -2
   7   2   2 496.744 11.0781   1
   2   8   3 355.867 6.59630  -2
   8   2   2 355.867 6.59630   1
   2   9   3 117.723 6.27880  -2
   9   2   2 117.723 6.27880   1
   3  -8   1 170.857 17.5843  -2
  -8   3   2 170.857 17.5843   1
   3  -7   1 18.9523 11.9943  -2
  -7   3   2 18.9523 11.9943   1
   3  -6   1 72.3293 5.28032  -2
  -6   3   2 72.3293 5.28032   1
   3  -5   1 865.241 11.8559  -2
  -5   3   2 865.241 11.8559   1
   3  -4   1 671.546 9.04099  -2
  -4   3   2 671.546 9.04099   1
   3  -3   1 173.037 3.82889  -2
  -3   3   2 173.037 3.82889   1
  -2   3   2 268.928 3.35098   1
  -1   3   2 92.8597 1.59815   1
   0   3   2 85.4969 1.28427   1
   3   1   2 3825.48 74.5077  -2
   1   3   2 3825.48 74.5077   1
   3   2   2 774.322 8.73192  -2
   2   3   2 774.322 8.73192   1
   3   3   2 357.058 3.84807  -2
   3   3   2 357.058 3.84807   1
   3   4   2 555.153 6.06262  -2
   4   3   2 555.153 6.06262   1
   3   5   2 850.871 12.3774  -2
   5   3   2 850.871 12.3774   1
   3   6   2 530.351 17.0811  -2
   6   3   2 530.351 17.0811   1
   7   3   2 191.993 4.72666   1
   3   8   3 388.071 17.8543  -2
   8   3   2 388.071 17.8543   1
   3   9   3 51.6619 9.30635  -2
   9   3   2 51.6619 9.30635   1
   4  -7   1 36.0513 13.5398  -2
  -7   4   2 36.0513 13.5398   1
   4  -6   1 675.235 19.1931  -2
  -6   4   2 675.235 19.1931   1
   4  -5   1 309.157 7.48940  -2
  -5   4   2 309.157 7.48940   1
   4  -4   1 310.542 5.23764  -2
  -4   4   2 310.542 5.23764   1
   4  -3   1 573.077 6.10891  -2
  -3   4   2 573.077 6.10891   1
   4  -2   1 152.528 3.90373  -2
  -2   4   2 152.528 3.90373   1
  -1   4   2 0.16142 0.63820   1
   0   4   2 524.958 5.40891   1
   1   4   2 300.020 3.45820   1
   4   2   2 2007.91 32.8210  -2
   2   4   2 2007.91 32.8210   1
   4   3   2 538.003 5.92406  -2
   3   4   2 538.003 5.92406   1
   4   4   2 1624.88 14.9339  -2
   4   4   2 1624.88 14.9339   1
   4   5   2 157.957 2.77717  -2
   5   4   2 157.957 2.77717   1
   4   6   2 97.8468 3.18901  -2
   6   4   2 97.8468 3.18901   1
   7   4   2 158.711 3.61093   1
   4   9   3 262.899 10.3559  -2
   9   4   2 262.899 10.3559   1
  -5   7   0 46.8965 16.6510  -2
  -7   5   2 46.8965 16.6510   1
   5  -6   1 90.2707 20.2157  -2
  -6   5   2 90.2707 20.2157   1
   5  -5   1 354.967 15.0133  -2
  -5   5   2 354.967 15.0133   1
   5  -4   1 72.5624 3.82090  -2
  -4   5   2 72.5624 3.82090   1
   5  -3   1 230.015 4.12841  -2
  -3   5   2 230.015 4.12841   1
   5  -2   1 8.22061 2.24852  -2
  -2   5   2 8.22061 2.24852   1
   5  -1   1 871.329 8.42043  -2
  -1   5   2 871.329 8.42043   1
   5   0   1 18.5823 21.1185  -2
   0   5   2 18.5823 21.1185   1
   1   5   2 613.363 6.38112   1
   2   5   2 48.4243 1.59548   1
   5   3   2 831.209 11.9651  -2
   3   5   2 831.209 11.9651   1
   5   4   2 143.407 3.30713  -2
   4   5   2 143.407 3.30713   1
   5   5   2 12.7027 1.24588  -2
   5   5   2 12.7027 1.24588   1
   5   6   2 134.521 3.10055  -2
   6   5   2 134.521 3.10055   1
   5   7   2 147.109 6.34920  -2
   7   5   2 147.109 6.34920   1
   5   8   2 43.1689 9.96170  -2
   8   5   2 43.1689 9.96170   1
   9   5   2 12.8510 3.23550   1
  -6   6   0 22.6621 22.6619  -2
  -6   6   2 22.6621 22.6619   1
   6  -5   1 5.88930 14.3283  -2
  -5   6   2 5.88930 14.3283   1
   6  -4   1 171.826 17.6533  -2
  -4   6   2 171.826 17.6533   1
   6  -3   1 1.93489 4.09102  -2
  -3   6   2 1.93489 4.09102   1
   6  -2   1 379.970 5.91514  -2
  -2   6   2 379.970 5.91514   1
   6  -1   1 32.8896 2.81098  -2
  -1   6   2 32.8896 2.81098   1
   6   0   1 226.469 3.99908  -2
   0   6   2 226.469 3.99908   1
   6   1   1 66.8329 8.53906  -2
   1   6   2 66.8329 8.53906   1
   2   6   2 1.02097 1.07996   1
   6   3   2 636.888 17.0527  -2
   3   6   2 636.888 17.0527   1
   6   4   2 88.4093 3.37278  -2
   4   6   2 88.4093 3.37278   1
   6   5   2 130.313 3.86290  -2
   5   6   2 130.313 3.86290   1
   6   6   2 156.575 3.47376  -2
   6   6   2 156.575 3.47376   1
   6   7   2 34.9563 3.07342  -2
   7   6   2 34.9563 3.07342   1
   6   8   2 143.796 7.72768  -2
   8   6   2 143.796 7.72768   1
  -7   5   0 79.4750 21.2191  -2
  -5   7   2 79.4750 21.2191   1
   7  -4   1 33.9145 15.1123  -2
  -4   7   2 33.9145 15.1123   1
   7  -3   1 127.624 7.11803  -2
  -3   7   2 127.624 7.11803   1
   7  -2   1 24.8238 4.91351  -2
  -2   7   2 24.8238 4.91351   1
   7  -1   1 114.032 5.44190  -2
  -1   7   2 114.032 5.44190   1
   7   0   1 38.1188 4.96523  -2
   0   7   2 38.1188 4.96523   1
   7   1   1 14.8020 4.74523  -2
   1   7   2 14.8020 4.74523   1
   2   7   2 21.7126 3.08256   1
   3   7   2 125.058 4.74795   1
   7   4   2 147.639 9.69624  -2
   4   7   2 147.639 9.69624   1
   7   5   2 138.049 6.61100  -2
   5   7   2 138.049 6.61100   1
   7   6   2 25.3195 6.08056  -2
   6   7   2 25.3195 6.08056   1
   7   7   2 304.309 6.13517  -2
   7   7   2 304.309 6.13517   1
  -8   4   0 18.3766 17.1406  -2
  -4   8   2 18.3766 17.1406   1
   8  -3   1 95.2221 23.9135  -2
  -3   8   2 95.2221 23.9135   1
   8  -2   1 69.9659 10.5014  -2
  -2   8   2 69.9659 10.5014   1
   8  -1   1 12.3020 7.15242  -2
  -1   8   2 12.3020 7.15242   1
   8   0   1 107.811 5.29219  -2
   0   8   2 107.811 5.29219   1
   8   1   1 108.093 4.70756  -2
   1   8   2 108.093 4.70756   1
   8   2   1 178.731 5.71302  -2
   2   8   2 178.731 5.71302   1
   8   3   1 138.460 7.06939  -2
   3   8   2 138.460 7.06939   1
   4   8   2 23.4707 3.62219   1
   5   8   2 -0.8376 3.32919   1
   8   6   2 148.337 7.99346  -2
   6   8   2 148.337 7.99346   1
   9  -2   1 47.8835 30.7166  -2
  -2   9   2 47.8835 30.7166   1
   9  -1   1 129.471 9.04152  -2
  -1   9   2 129.471 9.04152   1
   9   0   1 94.9648 7.39619  -2
   0   9   2 94.9648 7.39619   1
   9   1   1 21.4293 7.87715  -2
   1   9   2 21.4293 7.87715   1
   9   2   1 6.87688 6.48989  -2
   2   9   2 6.87688 6.48989   1
   9   3   1 45.0341 6.66275  -2
   3   9   2 45.0341 6.66275   1
   9   4   1 9.57518 9.34380  -2
   4   9   2 9.57518 9.34380   1
   5   9   2 -2.7038 3.99851   1
  -3  -8   3 38.4974 4.48531   1
  -8  -2   4 3.92895 7.25139  -2
  -2  -8   3 3.92895 7.25139   1
  -8  -1   4 77.5868 8.73217  -2
  -1  -8   3 77.5868 8.73217   1
  -8   0   4 2.60739 8.93988  -2
   0  -8   3 2.60739 8.93988   1
  -8   1   4 213.082 12.5059  -2
   1  -8   3 213.082 12.5059   1
  -7  -5   3 149.322 8.09354  -2
  -5  -7   3 149.322 8.09354   1
  -7  -4   3 184.710 8.57747  -2
  -4  -7   3 184.710 8.57747   1
  -3  -7   3 -8.1268 3.68642   1
  -7  -2   4 295.806 12.3081  -2
  -2  -7   3 295.806 12.3081   1
  -7  -1   4 13.9959 7.83100  -2
  -1  -7   3 13.9959 7.83100   1
  -7   0   4 566.153 15.2489  -2
   0  -7   3 566.153 15.2489   1
  -7   1   4 26.7303 7.98300  -2
   1  -7   3 26.7303 7.98300   1
  -7   2   4 273.100 9.56609  -2
   2  -7   3 273.100 9.56609   1
  -7   3   4 -14.687 9.67133  -2
   3  -7   3 -14.687 9.67133   1
   4  -7   3 44.0595 5.45099   1
  -6  -6   3 66.6110 4.17337  -2
  -6  -6   3 66.6110 4.17337   1
  -6  -5   3 68.4709 5.20836  -2
  -5  -6   3 68.4709 5.20836   1
  -6  -4   3 227.251 6.72179  -2
  -4  -6   3 227.251 6.72179   1
  -3  -6   3 153.832 5.66030   1
  -6  -2   4 10.6598 34.9032  -2
  -2  -6   3 10.6598 34.9032   1
  -6  -1   4 341.059 9.35720  -2
  -1  -6   3 341.059 9.35720   1
  -6   0   4 19.2441 5.94852  -2
   0  -6   3 19.2441 5.94852   1
  -6   1   4 654.207 12.3636  -2
   1  -6   3 654.207 12.3636   1
  -6   2   4 16.1575 12.4478  -2
   2  -6   3 16.1575 12.4478   1
  -6   3   4 356.048 13.6853  -2
   3  -6   3 356.048 13.6853   1
  -6   4   4 72.6344 13.8474  -2
   4  -6   3 72.6344 13.8474   1
   5  -6   3 77.8913 5.37017   1
  -5  -7   3 132.681 7.48576  -2
  -7  -5   3 132.681 7.48576   1
  -5  -6   3 69.7079 4.16601  -2
  -6  -5   3 69.7079 4.16601   1
  -5  -5   3 511.457 8.83622  -2
  -5  -5   3 511.457 8.83622   1
  -5  -4   3 13.9493 6.79436  -2
  -4  -5   3 13.9493 6.79436   1
  -5  -3   3 7.40605 8.56104  -2
  -3  -5   3 7.40605 8.56104   1
  -2  -5   3 251.933 4.94480   1
  -1  -5   3 6.07110 1.79458   1
  -5   0   4 794.393 16.7986  -2
   0  -5   3 794.393 16.7986   1
  -5   1   4 8.43690 3.61263  -2
   1  -5   3 8.43690 3.61263   1
  -5   2   4 259.036 4.92070  -2
   2  -5   3 259.036 4.92070   1
  -5   3   4 114.127 4.41535  -2
   3  -5   3 114.127 4.41535   1
  -5   4   4 264.903 5.90519  -2
   4  -5   3 264.903 5.90519   1
  -5   5   4 150.076 16.9120  -2
   5  -5   3 150.076 16.9120   1
  -5   6   4 52.4911 17.9404  -2
   6  -5   3 52.4911 17.9404   1
   7  -5   3 52.5278 7.49516   1
  -8  -4   3 115.636 4.61294   1
  -7  -4   3 73.8063 3.82608   1
  -4  -6   3 248.151 12.3887  -2
  -6  -4   3 248.151 12.3887   1
  -4  -5   3 3.34025 2.62740  -2
  -5  -4   3 3.34025 2.62740   1
  -4  -4   3 60.9984 2.77598  -2
  -4  -4   3 60.9984 2.77598   1
  -4  -3   3 2946.05 37.5006  -2
  -3  -4   3 2946.05 37.5006   1
  -4  -2   3 210.652 4.63820  -2
  -2  -4   3 210.652 4.63820   1
  -1  -4   3 890.067 11.2763   1
   0  -4   3 10.9457 1.30426   1
  -4   1   4 447.431 9.98055  -2
   1  -4   3 447.431 9.98055   1
  -4   2   4 371.319 5.47573  -2
   2  -4   3 371.319 5.47573   1
  -4   3   4 621.676 7.21199  -2
   3  -4   3 621.676 7.21199   1
  -4   4   4 180.359 3.90255  -2
   4  -4   3 180.359 3.90255   1
  -4   5   4 179.481 4.53901  -2
   5  -4   3 179.481 4.53901   1
  -4   6   4 221.719 13.0199  -2
   6  -4   3 221.719 13.0199   1
  -4   7   4 72.5770 19.7853  -2
   7  -4   3 72.5770 19.7853   1
  -3  -8   2 63.0930 9.39653  -2
  -8  -3   3 63.0930 9.39653   1
  -7  -3   3 92.5015 3.61833   1
  -6  -3   3 179.263 4.16803   1
  -3  -5   3 22.4923 3.16108  -2
  -5  -3   3 22.4923 3.16108   1
  -3  -4   3 3059.74 40.3895  -2
  -4  -3   3 3059.74 40.3895   1
  -3  -3   3 190.162 4.87798  -2
  -3  -3   3 190.162 4.87798   1
  -3  -2   3 2372.11 51.2690  -2
  -2  -3   3 2372.11 51.2690   1
  -3  -1   3 526.197 9.24368  -2
  -1  -3   3 526.197 9.24368   1
  -3   0   3 1562.56 42.6809  -2
   0  -3   3 1562.56 42.6809   1
   1  -3   3 507.165 6.01023   1
  -3   2   4 1319.92 23.6120  -2
   2  -3   3 1319.92 23.6120   1
  -3   3   4 304.386 4.44818  -2
   3  -3   3 304.386 4.44818   1
  -3   4   4 934.323 10.3985  -2
   4  -3   3 934.323 10.3985   1
  -3   5   4 313.513 4.67770  -2
   5  -3   3 313.513 4.67770   1
  -3   6   4 384.616 16.8030  -2
   6  -3   3 384.616 16.8030   1
  -3   7   4 25.6052 17.3847  -2
   7  -3   3 25.6052 17.3847   1
  -3   8   4 -2.9703 19.3046  -2
   8  -3   3 -2.9703 19.3046   1
  -3   8   5 -3.7298 21.8856  -2
   8  -3   3 -3.7298 21.8856   1
  -2  -8   2 159.439 7.01188  -2
  -8  -2   3 159.439 7.01188   1
  -2  -7   2 174.464 12.9106  -2
  -7  -2   3 174.464 12.9106   1
  -6  -2   3 36.1336 2.40032   1
  -2  -5   3 463.547 15.3156  -2
  -5  -2   3 463.547 15.3156   1
  -2  -4   3 227.829 4.36787  -2
  -4  -2   3 227.829 4.36787   1
  -2  -3   3 2344.36 33.5945  -2
  -3  -2   3 2344.36 33.5945   1
  -2  -2   3 45.0308 1.35270  -2
  -2  -2   3 45.0308 1.35270   1
  -2  -1   3 1129.89 15.4806  -2
  -1  -2   3 1129.89 15.4806   1
  -2   0   3 699.927 9.28608  -2
   0  -2   3 699.927 9.28608   1
   1  -2   3 1349.03 12.9353   1
   2  -2   3 98.5259 1.98221   1
  -2   3   4 1712.64 47.0636  -2
   3  -2   3 1712.64 47.0636   1
  -2   4   4 496.492 6.97184  -2
   4  -2   3 496.492 6.97184   1
  -2   5   4 450.120 6.03108  -2
   5  -2   3 450.120 6.03108   1
  -2   6   4 30.5026 5.88465  -2
   6  -2   3 30.5026 5.88465   1
  -2   7   4 -8.4338 9.02113  -2
   7  -2   3 -8.4338 9.02113   1
  -2   8   4 134.098 13.0823  -2
   8  -2   3 134.098 13.0823   1
  -2   9   4 23.5785 20.9690  -2
   9  -2   3 23.5785 20.9690   1
  -1  -8   2 13.7065 5.03148  -2
  -8  -1   3 13.7065 5.03148   1
  -1  -7   2 222.995 7.17026  -2
  -7  -1   3 222.995 7.17026   1
  -1  -6   2 12.8853 4.01648  -2
  -6  -1   3 12.8853 4.01648   1
  -5  -1   3 17.2653 1.27970   1
  -1  -4   3 947.795 26.3335  -2
  -4  -1   3 947.795 26.3335   1
  -1  -3   3 571.687 17.6819  -2
  -3  -1   3 571.687 17.6819   1
  -1  -2   3 1101.82 15.9304  -2
  -2  -1   3 1101.82 15.9304   1
  -1  -1   3 134.714 2.44616  -2
  -1  -1   3 134.714 2.44616   1
  -1   0   3 521.316 5.86461  -2
   0  -1   3 521.316 5.86461   1
  -1   1   3 273.740 3.79399  -2
   1  -1   3 273.740 3.79399   1
  -1   2   3 161.631 5.60281  -2
   2  -1   3 161.631 5.60281   1
   3  -1   3 8.80334 0.86815   1
  -1   4   4 64.3370 6.53766  -2
   4  -1   3 64.3370 6.53766   1
  -1   5   4 1727.86 19.9481  -2
   5  -1   3 1727.86 19.9481   1
  -1   6   4 19.5375 3.01958  -2
   6  -1   3 19.5375 3.01958   1
  -1   7   4 216.606 5.15013  -2
   7  -1   3 216.606 5.15013   1
  -1   8   4 104.089 5.31327  -2
   8  -1   3 104.089 5.31327   1
  -1   9   4 126.304 8.74877  -2
   9  -1   3 126.304 8.74877   1
   0  -8   2 19.5558 5.68595  -2
  -8   0   3 19.5558 5.68595   1
   0  -7   2 92.2041 5.31822  -2
  -7   0   3 92.2041 5.31822   1
   0  -6   2 21.5322 4.70794  -2
  -6   0   3 21.5322 4.70794   1
   0  -5   2 45.8480 4.67305  -2
  -5   0   3 45.8480 4.67305   1
  -4   0   3 579.681 8.04258   1
  -3   0   3 299.429 4.67144   1
   0  -2   3 733.140 15.8789  -2
  -2   0   3 733.140 15.8789   1
   0  -1   3 511.804 7.55446  -2
  -1   0   3 511.804 7.55446   1
   0   0   3 314.290 4.24949  -2
   0   0   3 314.290 4.24949   1
   0   1   3 68.2635 1.52561  -2
   1   0   3 68.2635 1.52561   1
   0   2   3 459.374 7.70817  -2
   2   0   3 459.374 7.70817   1
   0   3   3 101.872 5.49214  -2
   3   0   3 101.872 5.49214   1
   4   0   3 869.442 10.1552   1
   0   5   4 168.787 5.33146  -2
   5   0   3 168.787 5.33146   1
   0   6   4 340.219 5.40382  -2
   6   0   3 340.219 5.40382   1
   0   7   4 9.09245 3.56943  -2
   7   0   3 9.09245 3.56943   1
   0   8   4 147.562 6.38389  -2
   8   0   3 147.562 6.38389   1
   0   9   4 54.8591 7.66218  -2
   9   0   3 54.8591 7.66218   1
   1  -8   2 167.708 12.8319  -2
  -8   1   3 167.708 12.8319   1
   1  -7   2 183.238 5.51760  -2
  -7   1   3 183.238 5.51760   1
   1  -6   2 7.23961 3.78792  -2
  -6   1   3 7.23961 3.78792   1
   1  -5   2 4.41679 3.66908  -2
  -5   1   3 4.41679 3.66908   1
   1  -4   2 42.6934 11.6363  -2
  -4   1   3 42.6934 11.6363   1
  -3   1   3 361.706 5.06607   1
  -2   1   3 1004.28 11.6216   1
   1  -1   3 258.363 5.05119  -2
  -1   1   3 258.363 5.05119   1
   1   0   3 66.4504 1.84185  -2
   0   1   3 66.4504 1.84185   1
   1   1   3 835.326 8.50688  -2
   1   1   3 835.326 8.50688   1
   1   2   3 681.331 6.86654  -2
   2   1   3 681.331 6.86654   1
   1   3   3 490.535 10.1630  -2
   3   1   3 490.535 10.1630   1
   1   4   3 832.436 16.7344  -2
   4   1   3 832.436 16.7344   1
   5   1   3 31.1894 1.60445   1
   1   6   4 138.813 9.29119  -2
   6   1   3 138.813 9.29119   1
   1   7   4 115.493 4.46722  -2
   7   1   3 115.493 4.46722   1
   1   8   4 82.9484 4.52307  -2
   8   1   3 82.9484 4.52307   1
   1   9   4 34.7885 6.16491  -2
   9   1   3 34.7885 6.16491   1
   2  -8   2 84.8344 11.8668  -2
  -8   2   3 84.8344 11.8668   1
   2  -7   2 119.582 7.56463  -2
  -7   2   3 119.582 7.56463   1
   2  -6   2 46.9718 4.10476  -2
  -6   2   3 46.9718 4.10476   1
   2  -5   2 19.3273 2.95281  -2
  -5   2   3 19.3273 2.95281   1
   2  -4   2 88.6061 3.59079  -2
  -4   2   3 88.6061 3.59079   1
  -3   2   3 354.510 5.08142   1
  -2   2   3 162.019 2.63723   1
  -1   2   3 62.4856 1.09941   1
   2   0   3 460.688 10.2981  -2
   0   2   3 460.688 10.2981   1
   2   1   3 689.023 6.97837  -2
   1   2   3 689.023 6.97837   1
   2   2   3 1728.97 14.8831  -2
   2   2   3 1728.97 14.8831   1
   2   3   3 615.819 8.15308  -2
   3   2   3 615.819 8.15308   1
   2   4   3 76.3913 4.93885  -2
   4   2   3 76.3913 4.93885   1
   2   5   3 175.893 8.67838  -2
   5   2   3 175.893 8.67838   1
   2   6   4 161.815 7.53110  -2
   6   2   3 161.815 7.53110   1
   2   7   4 34.4628 6.28736  -2
   7   2   3 34.4628 6.28736   1
   2   8   4 57.6337 4.62948  -2
   8   2   3 57.6337 4.62948   1
   2   9   4 33.6403 5.92347  -2
   9   2   3 33.6403 5.92347   1
  -8   3   3 89.1680 8.81420   1
   3  -7   2 -0.9059 10.9691  -2
  -7   3   3 -0.9059 10.9691   1
   3  -6   2 38.0798 5.20656  -2
  -6   3   3 38.0798 5.20656   1
   3  -5   2 21.6103 4.11278  -2
  -5   3   3 21.6103 4.11278   1
   3  -4   2 63.0535 3.18572  -2
  -4   3   3 63.0535 3.18572   1
   3  -3   2 1074.06 15.6712  -2
  -3   3   3 1074.06 15.6712   1
   3  -2   2 9.46533 16.3360  -2
  -2   3   3 9.46533 16.3360   1
  -1   3   3 29.7928 0.91608   1
   0   3   3 98.6079 1.45386   1
   3   1   3 527.761 12.9463  -2
   1   3   3 527.761 12.9463   1
   3   2   3 651.403 7.56104  -2
   2   3   3 651.403 7.56104   1
   3   3   3 250.053 3.01925  -2
   3   3   3 250.053 3.01925   1
   3   4   3 2180.93 20.6104  -2
   4   3   3 2180.93 20.6104   1
   3   5   3 13.5045 2.93496  -2
   5   3   3 13.5045 2.93496   1
   3   6   3 140.733 8.16491  -2
   6   3   3 140.733 8.16491   1
   7   3   3 17.3594 2.14378   1
   3   8   4 49.6268 6.78561  -2
   8   3   3 49.6268 6.78561   1
   3   9   4 85.0422 12.9016  -2
   9   3   3 85.0422 12.9016   1
   4  -7   2 20.2310 14.8273  -2
  -7   4   3 20.2310 14.8273   1
   4  -6   2 91.6133 10.4174  -2
  -6   4   3 91.6133 10.4174   1
   4  -5   2 60.2899 5.24520  -2
  -5   4   3 60.2899 5.24520   1
   4  -4   2 461.456 7.19682  -2
  -4   4   3 461.456 7.19682   1
   4  -3   2 23.8298 2.54984  -2
  -3   4   3 23.8298 2.54984   1
   4  -2   2 359.993 5.46572  -2
  -2   4   3 359.993 5.46572   1
   4  -1   2 42.4787 20.4755  -2
  -1   4   3 42.4787 20.4755   1
   0   4   3 117.962 1.77909   1
   4   1   3 860.937 25.6028  -2
   1   4   3 860.937 25.6028   1
   4   2   3 96.2152 6.12706  -2
   2   4   3 96.2152 6.12706   1
   4   3   3 2218.13 22.5185  -2
   3   4   3 2218.13 22.5185   1
   4   4   3 15.4200 0.97516  -2
   4   4   3 15.4200 0.97516   1
   4   5   3 63.8889 2.14908  -2
   5   4   3 63.8889 2.14908   1
   4   6   3 29.9609 2.82807  -2
   6   4   3 29.9609 2.82807   1
   7   4   3 60.4328 3.14498   1
   4   8   3 66.5695 9.16076  -2
   8   4   3 66.5695 9.16076   1
   4   9   4 43.3587 15.5999  -2
   9   4   3 43.3587 15.5999   1
   5  -7   1 59.7489 17.4572  -2
  -7   5   3 59.7489 17.4572   1
   5  -6   2 46.4967 20.5078  -2
  -6   5   3 46.4967 20.5078   1
   5  -5   2 175.723 13.0075  -2
  -5   5   3 175.723 13.0075   1
   5  -4   2 24.5181 5.51460  -2
  -4   5   3 24.5181 5.51460   1
   5  -3   2 302.738 4.75284  -2
  -3   5   3 302.738 4.75284   1
   5  -2   2 41.6799 2.39076  -2
  -2   5   3 41.6799 2.39076   1
   5  -1   2 236.822 3.79828  -2
  -1   5   3 236.822 3.79828   1
   5   0   2 414.322 13.4162  -2
   0   5   3 414.322 13.4162   1
   5   1   3 838.999 25.9242  -2
   1   5   3 838.999 25.9242   1
   5   2   3 206.880 7.52320  -2
   2   5   3 206.880 7.52320   1
   5   3   3 2.44284 3.05283  -2
   3   5   3 2.44284 3.05283   1
   5   4   3 68.3011 2.20069  -2
   4   5   3 68.3011 2.20069   1
   5   5   3 30.0685 1.53936  -2
   5   5   3 30.0685 1.53936   1
   5   6   3 110.100 2.74051  -2
   6   5   3 110.100 2.74051   1
   5   7   3 38.1465 3.00155  -2
   7   5   3 38.1465 3.00155   1
   5   8   3 326.902 14.7968  -2
   8   5   3 326.902 14.7968   1
   9   5   3 1.17089 4.02802   1
   6  -6   1 173.320 16.9717  -2
  -6   6   3 173.320 16.9717   1
   6  -5   2 11.5356 14.0822  -2
  -5   6   3 11.5356 14.0822   1
   6  -4   2 87.6005 12.5093  -2
  -4   6   3 87.6005 12.5093   1
   6  -3   2 11.0671 4.27313  -2
  -3   6   3 11.0671 4.27313   1
   6  -2   2 230.325 4.30619  -2
  -2   6   3 230.325 4.30619   1
   6  -1   2 84.0043 3.53354  -2
  -1   6   3 84.0043 3.53354   1
   6   0   2 1061.89 10.7660  -2
   0   6   3 1061.89 10.7660   1
   6   1   2 9.51008 8.81569  -2
   1   6   3 9.51008 8.81569   1
   6   2   2 306.216 13.6930  -2
   2   6   3 306.216 13.6930   1
   6   3   3 131.509 6.28127  -2
   3   6   3 131.509 6.28127   1
   6   4   3 31.2866 3.03063  -2
   4   6   3 31.2866 3.03063   1
   6   5   3 99.5953 3.58433  -2
   5   6   3 99.5953 3.58433   1
   6   6   3 17.1286 1.54826  -2
   6   6   3 17.1286 1.54826   1
   6   7   3 630.600 8.14078  -2
   7   6   3 630.600 8.14078   1
   6   8   3 0.24597 4.47400  -2
   8   6   3 0.24597 4.47400   1
   7  -5   1 181.796 16.5309  -2
  -5   7   3 181.796 16.5309   1
   7  -4   2 34.3876 20.8932  -2
  -4   7   3 34.3876 20.8932   1
   7  -3   2 222.952 6.93099  -2
  -3   7   3 222.952 6.93099   1
   7  -2   2 8.56866 5.27180  -2
  -2   7   3 8.56866 5.27180   1
   7  -1   2 139.956 5.64813  -2
  -1   7   3 139.956 5.64813   1
   7   0   2 147.954 5.92963  -2
   0   7   3 147.954 5.92963   1
   7   1   2 389.300 9.16130  -2
   1   7   3 389.300 9.16130   1
   7   2   2 463.052 10.4998  -2
   2   7   3 463.052 10.4998   1
   3   7   3 140.322 3.64150   1
   7   4   3 295.355 8.87508  -2
   4   7   3 295.355 8.87508   1
   7   5   3 36.8278 5.96748  -2
   5   7   3 36.8278 5.96748   1
   7   6   3 630.894 11.9284  -2
   6   7   3 630.894 11.9284   1
   7   7   3 6.52177 2.02938  -2
   7   7   3 6.52177 2.02938   1
   7   8   3 163.026 7.51074  -2
   8   7   3 163.026 7.51074   1
   8  -4   1 181.083 17.5291  -2
  -4   8   3 181.083 17.5291   1
   8  -3   1 101.689 57.1559  -2
  -3   8   3 101.689 57.1559   1
   8  -2   2 92.6983 7.80876  -2
  -2   8   3 92.6983 7.80876   1
   8  -1   2 401.701 10.1457  -2
  -1   8   3 401.701 10.1457   1
   8   0   2 454.306 11.4750  -2
   0   8   3 454.306 11.4750   1
   8   1   2 183.025 6.31671  -2
   1   8   3 183.025 6.31671   1
   8   2   2 361.518 6.91440  -2
   2   8   3 361.518 6.91440   1
   8   3   2 374.953 9.24161  -2
   3   8   3 374.953 9.24161   1
   4   8   3 71.3201 4.26899   1
   8   5   3 400.282 10.3404  -2
   5   8   3 400.282 10.3404   1
   8   6   3 14.7738 8.42985  -2
   6   8   3 14.7738 8.42985   1
   8   7   3 143.120 9.64983  -2
   7   8   3 143.120 9.64983   1
   9  -2   2 100.127 30.3647  -2
  -2   9   3 100.127 30.3647   1
   9  -1   2 189.301 9.64690  -2
  -1   9   3 189.301 9.64690   1
   9   0   2 64.4996 7.22442  -2
   0   9   3 64.4996 7.22442   1
   9   1   2 97.6976 6.53695  -2
   1   9   3 97.6976 6.53695   1
   9   2   2 128.985 6.69618  -2
   2   9   3 128.985 6.69618   1
   9   3   2 40.1750 6.59132  -2
   3   9   3 40.1750 6.59132   1
   9   4   2 262.141 12.4758  -2
   4   9   3 262.141 12.4758   1
   5   9   3 7.79832 3.95590   1
  -7  -4   4 101.862 14.8764  -2
  -4  -7   4 101.862 14.8764   1
  -3  -7   4 99.7576 7.65911   1
  -7  -2   5 53.2863 10.1403  -2
  -2  -7   4 53.2863 10.1403   1
  -7  -1   5 125.842 9.45572  -2
  -1  -7   4 125.842 9.45572   1
  -7   0   5 64.2568 9.09121  -2
   0  -7   4 64.2568 9.09121   1
  -7   1   5 145.997 10.3322  -2
   1  -7   4 145.997 10.3322   1
  -7   2   5 43.1484 10.1085  -2
   2  -7   4 43.1484 10.1085   1
   3  -7   4 29.8375 5.35970   1
  -6  -5   4 59.4933 6.09389  -2
  -5  -6   4 59.4933 6.09389   1
  -6  -4   4 34.8396 5.80905  -2
  -4  -6   4 34.8396 5.80905   1
  -3  -6   4 -4.7121 2.76896   1
  -2  -6   4 114.921 5.14237   1
  -6  -1   5 211.218 8.39275  -2
  -1  -6   4 211.218 8.39275   1
  -6   0   5 415.880 10.8272  -2
   0  -6   4 415.880 10.8272   1
  -6   1   5 75.7811 7.46068  -2
   1  -6   4 75.7811 7.46068   1
  -6   2   5 139.174 6.87432  -2
   2  -6   4 139.174 6.87432   1
  -6   3   5 60.9390 7.87820  -2
   3  -6   4 60.9390 7.87820   1
  -6   4   5 60.2530 9.27376  -2
   4  -6   4 60.2530 9.27376   1
   5  -6   4 13.9821 4.57311   1
  -5  -6   4 58.4921 5.87987  -2
  -6  -5   4 58.4921 5.87987   1
  -5  -5   4 77.5792 4.06798  -2
  -5  -5   4 77.5792 4.06798   1
  -5  -4   4 34.9590 3.99108  -2
  -4  -5   4 34.9590 3.99108   1
  -5  -3   4 48.7587 5.11591  -2
  -3  -5   4 48.7587 5.11591   1
  -5  -2   4 81.5012 30.6068  -2
  -2  -5   4 81.5012 30.6068   1
  -5  -1   5 211.162 37.3806  -2
  -1  -5   4 211.162 37.3806   1
  -5   0   5 13.9917 32.5881  -2
   0  -5   4 13.9917 32.5881   1
  -5   1   5 47.1568 3.52237  -2
   1  -5   4 47.1568 3.52237   1
  -5   2   5 59.4870 4.41102  -2
   2  -5   4 59.4870 4.41102   1
  -5   3   5 32.9437 4.89896  -2
   3  -5   4 32.9437 4.89896   1
  -5   4   5 66.9107 6.13074  -2
   4  -5   4 66.9107 6.13074   1
  -5   5   5 59.9492 17.0630  -2
   5  -5   4 59.9492 17.0630   1
  -5   6   6 148.621 24.4017  -2
   6  -5   4 148.621 24.4017   1
  -7  -4   4 88.6132 4.27946   1
  -4  -6   4 32.4690 4.92675  -2
  -6  -4   4 32.4690 4.92675   1
  -4  -5   4 30.8304 3.62329  -2
  -5  -4   4 30.8304 3.62329   1
  -4  -4   4 7.44395 2.11738  -2
  -4  -4   4 7.44395 2.11738   1
  -4  -3   4 163.347 5.02840  -2
  -3  -4   4 163.347 5.02840   1
  -4  -2   4 6.71918 3.85801  -2
  -2  -4   4 6.71918 3.85801   1
  -4  -1   4 211.578 27.8626  -2
  -1  -4   4 211.578 27.8626   1
  -4   0   5 94.6712 28.7771  -2
   0  -4   4 94.6712 28.7771   1
  -4   1   5 66.7711 4.44807  -2
   1  -4   4 66.7711 4.44807   1
  -4   2   5 5.83073 3.52573  -2
   2  -4   4 5.83073 3.52573   1
  -4   3   5 47.5528 3.38406  -2
   3  -4   4 47.5528 3.38406   1
  -4   4   5 59.6030 3.91869  -2
   4  -4   4 59.6030 3.91869   1
  -4   5   5 206.744 5.30464  -2
   5  -4   4 206.744 5.30464   1
  -4   6   5 179.852 8.30907  -2
   6  -4   4 179.852 8.30907   1
   7  -4   4 8.46578 6.48481   1
  -7  -3   4 6.23978 2.23462   1
  -6  -3   4 67.9874 3.23150   1
  -3  -5   4 24.7649 3.30879  -2
  -5  -3   4 24.7649 3.30879   1
  -3  -4   4 171.958 4.22475  -2
  -4  -3   4 171.958 4.22475   1
  -3  -3   4 20.9108 1.90898  -2
  -3  -3   4 20.9108 1.90898   1
  -3  -2   4 76.8601 3.54284  -2
  -2  -3   4 76.8601 3.54284   1
  -3  -1   4 174.865 5.01579  -2
  -1  -3   4 174.865 5.01579   1
  -3   0   4 261.411 10.8967  -2
   0  -3   4 261.411 10.8967   1
  -3   1   5 109.952 26.8236  -2
   1  -3   4 109.952 26.8236   1
  -3   2   5 148.276 4.23457  -2
   2  -3   4 148.276 4.23457   1
  -3   3   5 65.3468 2.92296  -2
   3  -3   4 65.3468 2.92296   1
  -3   4   5 1.93438 3.27174  -2
   4  -3   4 1.93438 3.27174   1
  -3   5   5 440.975 6.66220  -2
   5  -3   4 440.975 6.66220   1
  -3   6   5 19.3969 4.77620  -2
   6  -3   4 19.3969 4.77620   1
  -3   7   5 14.9015 12.5469  -2
   7  -3   4 14.9015 12.5469   1
  -3   8   6 32.3305 24.9787  -2
   8  -3   4 32.3305 24.9787   1
  -3   8   5 41.8549 19.6444  -2
   8  -3   4 41.8549 19.6444   1
  -2  -8   3 40.6829 15.3868  -2
  -8  -2   4 40.6829 15.3868   1
  -2  -7   3 332.788 7.28205  -2
  -7  -2   4 332.788 7.28205   1
  -6  -2   4 2.45543 1.64448   1
  -2  -5   4 105.067 7.94655  -2
  -5  -2   4 105.067 7.94655   1
  -2  -4   4 -1.1696 2.76166  -2
  -4  -2   4 -1.1696 2.76166   1
  -2  -3   4 76.5018 2.68295  -2
  -3  -2   4 76.5018 2.68295   1
  -2  -2   4 368.810 6.33776  -2
  -2  -2   4 368.810 6.33776   1
  -2  -1   4 832.615 12.1502  -2
  -1  -2   4 832.615 12.1502   1
  -2   0   4 953.311 12.2912  -2
   0  -2   4 953.311 12.2912   1
   1  -2   4 250.473 3.38005   1
  -2   2   5 607.421 16.1780  -2
   2  -2   4 607.421 16.1780   1
  -2   3   5 511.516 10.2226  -2
   3  -2   4 511.516 10.2226   1
  -2   4   5 62.4073 3.15861  -2
   4  -2   4 62.4073 3.15861   1
  -2   5   5 27.6611 3.36062  -2
   5  -2   4 27.6611 3.36062   1
  -2   6   5 125.696 4.32066  -2
   6  -2   4 125.696 4.32066   1
  -2   7   5 18.5754 6.22675  -2
   7  -2   4 18.5754 6.22675   1
  -2   8   5 110.736 13.5263  -2
   8  -2   4 110.736 13.5263   1
  -1  -8   3 61.8400 6.38244  -2
  -8  -1   4 61.8400 6.38244   1
  -1  -7   3 6.07930 4.23015  -2
  -7  -1   4 6.07930 4.23015   1
  -1  -6   3 384.340 9.12539  -2
  -6  -1   4 384.340 9.12539   1
  -5  -1   4 0.01791 1.18714   1
  -4  -1   4 172.937 3.95423   1
  -1  -3   4 187.399 7.15069  -2
  -3  -1   4 187.399 7.15069   1
  -1  -2   4 826.488 12.7632  -2
  -2  -1   4 826.488 12.7632   1
  -1  -1   4 810.197 12.5805  -2
  -1  -1   4 810.197 12.5805   1
  -1   0   4 759.020 8.92555  -2
   0  -1   4 759.020 8.92555   1
  -1   1   4 1071.47 13.3735  -2
   1  -1   4 1071.47 13.3735   1
   2  -1   4 61.3503 1.51985   1
   3  -1   4 20.4216 1.21309   1
  -1   4   5 72.5998 3.85289  -2
   4  -1   4 72.5998 3.85289   1
  -1   5   5 659.432 9.54324  -2
   5  -1   4 659.432 9.54324   1
  -1   6   5 25.7030 5.67219  -2
   6  -1   4 25.7030 5.67219   1
  -1   7   5 146.132 5.44170  -2
   7  -1   4 146.132 5.44170   1
  -1   8   5 78.4032 5.46057  -2
   8  -1   4 78.4032 5.46057   1
  -1   9   5 179.420 9.92635  -2
   9  -1   4 179.420 9.92635   1
   0  -8   3 32.5335 11.0222  -2
  -8   0   4 32.5335 11.0222   1
   0  -7   3 637.289 16.7573  -2
  -7   0   4 637.289 16.7573   1
   0  -6   3 4.30382 6.92768  -2
  -6   0   4 4.30382 6.92768   1
   0  -5   3 761.957 22.7329  -2
  -5   0   4 761.957 22.7329   1
  -4   0   4 9.66806 1.92799   1
  -3   0   4 127.971 2.79418   1
   0  -2   4 962.190 13.4873  -2
  -2   0   4 962.190 13.4873   1
   0  -1   4 739.989 9.61915  -2
  -1   0   4 739.989 9.61915   1
   0   0   4 615.931 7.13508  -2
   0   0   4 615.931 7.13508   1
   0   1   4 425.562 5.31045  -2
   1   0   4 425.562 5.31045   1
   0   2   4 762.686 11.9841  -2
   2   0   4 762.686 11.9841   1
   3   0   4 28.5885 1.20040   1
   4   0   4 765.636 8.96983   1
   0   5   5 205.215 5.85173  -2
   5   0   4 205.215 5.85173   1
   0   6   5 289.478 5.28816  -2
   6   0   4 289.478 5.28816   1
   0   7   5 43.8379 3.83952  -2
   7   0   4 43.8379 3.83952   1
   0   8   5 188.711 6.03085  -2
   8   0   4 188.711 6.03085   1
   0   9   5 50.5342 8.00920  -2
   9   0   4 50.5342 8.00920   1
   1  -8   3 253.800 17.2061  -2
  -8   1   4 253.800 17.2061   1
   1  -7   3 22.9258 5.18702  -2
  -7   1   4 22.9258 5.18702   1
   1  -6   3 695.729 11.7403  -2
  -6   1   4 695.729 11.7403   1
   1  -5   3 1.51128 3.78593  -2
  -5   1   4 1.51128 3.78593   1
  -4   1   4 88.8694 2.48442   1
  -3   1   4 366.694 5.23212   1
  -2   1   4 452.055 7.97454   1
   1  -1   4 1066.21 14.8089  -2
  -1   1   4 1066.21 14.8089   1
   1   0   4 403.758 5.09620  -2
   0   1   4 403.758 5.09620   1
   1   1   4 1370.66 14.6101  -2
   1   1   4 1370.66 14.6101   1
   1   2   4 343.130 4.94775  -2
   2   1   4 343.130 4.94775   1
   1   3   4 529.385 11.1574  -2
   3   1   4 529.385 11.1574   1
   1   4   4 394.108 9.13571  -2
   4   1   4 394.108 9.13571   1
   1   5   5 998.078 28.5461  -2
   5   1   4 998.078 28.5461   1
   1   6   5 35.9551 5.51439  -2
   6   1   4 35.9551 5.51439   1
   1   7   5 355.679 7.35612  -2
   7   1   4 355.679 7.35612   1
   1   8   5 58.6376 4.58958  -2
   8   1   4 58.6376 4.58958   1
   1   9   5 38.8670 7.67609  -2
   9   1   4 38.8670 7.67609   1
  -8   2   4 19.8336 6.63438   1
   2  -7   3 284.279 7.52138  -2
  -7   2   4 284.279 7.52138   1
   2  -6   3 11.9242 4.46959  -2
  -6   2   4 11.9242 4.46959   1
   2  -5   3 242.822 4.90298  -2
  -5   2   4 242.822 4.90298   1
   2  -4   3 360.207 5.41460  -2
  -4   2   4 360.207 5.41460   1
   2  -3   3 1327.87 36.1979  -2
  -3   2   4 1327.87 36.1979   1
  -2   2   4 646.330 7.29392   1
  -1   2   4 530.809 5.80653   1
   2   0   4 699.212 14.4152  -2
   0   2   4 699.212 14.4152   1
   2   1   4 355.195 4.16112  -2
   1   2   4 355.195 4.16112   1
   2   2   4 321.242 4.03503  -2
   2   2   4 321.242 4.03503   1
   2   3   4 26.4280 1.37595  -2
   3   2   4 26.4280 1.37595   1
   2   4   4 2142.62 63.3305  -2
   4   2   4 2142.62 63.3305   1
   2   5   4 62.9885 6.83409  -2
   5   2   4 62.9885 6.83409   1
   6   2   4 871.693 12.4721   1
   2   7   5 -6.4947 6.19557  -2
   7   2   4 -6.4947 6.19557   1
   2   8   5 159.295 5.58967  -2
   8   2   4 159.295 5.58967   1
   2   9   5 169.224 14.5312  -2
   9   2   4 169.224 14.5312   1
   3  -7   3 -7.0964 11.4874  -2
  -7   3   4 -7.0964 11.4874   1
   3  -6   3 308.935 7.50105  -2
  -6   3   4 308.935 7.50105   1
   3  -5   3 124.091 5.00710  -2
  -5   3   4 124.091 5.00710   1
   3  -4   3 627.980 8.18961  -2
  -4   3   4 627.980 8.18961   1
   3  -3   3 308.387 5.07221  -2
  -3   3   4 308.387 5.07221   1
  -2   3   4 1264.44 14.5994   1
  -1   3   4 533.207 4.76070   1
   0   3   4 88.4553 1.43834   1
   3   1   4 528.291 13.7946  -2
   1   3   4 528.291 13.7946   1
   3   2   4 25.9105 1.46285  -2
   2   3   4 25.9105 1.46285   1
   3   3   4 1887.67 18.0882  -2
   3   3   4 1887.67 18.0882   1
   3   4   4 161.104 2.33902  -2
   4   3   4 161.104 2.33902   1
   3   5   4 1671.82 34.6450  -2
   5   3   4 1671.82 34.6450   1
   3   6   4 11.6245 7.73970  -2
   6   3   4 11.6245 7.73970   1
   3   7   5 429.614 13.6644  -2
   7   3   4 429.614 13.6644   1
   3   8   5 165.388 11.9312  -2
   8   3   4 165.388 11.9312   1
   3   9   5 235.508 8.98090  -2
   9   3   4 235.508 8.98090   1
  -7   4   4 95.6097 11.9738   1
   4  -6   3 64.1246 19.2240  -2
  -6   4   4 64.1246 19.2240   1
   4  -5   3 275.467 7.05421  -2
  -5   4   4 275.467 7.05421   1
   4  -4   3 163.192 5.58585  -2
  -4   4   4 163.192 5.58585   1
   4  -3   3 946.137 16.6897  -2
  -3   4   4 946.137 16.6897   1
   4  -2   3 506.390 6.73155  -2
  -2   4   4 506.390 6.73155   1
   4  -1   3 78.2784 7.29676  -2
  -1   4   4 78.2784 7.29676   1
   0   4   4 2593.83 21.1101   1
   4   1   4 209.667 8.67874  -2
   1   4   4 209.667 8.67874   1
   4   2   4 2184.37 44.5445  -2
   2   4   4 2184.37 44.5445   1
   4   3   4 171.525 2.80550  -2
   3   4   4 171.525 2.80550   1
   4   4   4 1907.67 17.5348  -2
   4   4   4 1907.67 17.5348   1
   4   5   4 37.4965 1.87518  -2
   5   4   4 37.4965 1.87518   1
   4   6   4 367.692 5.52027  -2
   6   4   4 367.692 5.52027   1
   4   7   4 94.3119 7.95916  -2
   7   4   4 94.3119 7.95916   1
   4   8   5 250.148 12.0333  -2
   8   4   4 250.148 12.0333   1
   4   9   5 364.618 11.1820  -2
   9   4   4 364.618 11.1820   1
   5  -6   3 185.112 21.5517  -2
  -6   5   4 185.112 21.5517   1
   5  -5   3 134.112 13.0288  -2
  -5   5   4 134.112 13.0288   1
   5  -4   3 162.453 6.53070  -2
  -4   5   4 162.453 6.53070   1
   5  -3   3 328.942 5.46307  -2
  -3   5   4 328.942 5.46307   1
   5  -2   3 467.102 6.25461  -2
  -2   5   4 467.102 6.25461   1
   5  -1   3 1801.66 16.7613  -2
  -1   5   4 1801.66 16.7613   1
   5   0   3 176.236 10.8798  -2
   0   5   4 176.236 10.8798   1
   5   1   4 1391.42 40.9977  -2
   1   5   4 1391.42 40.9977   1
   5   2   4 80.2455 5.79021  -2
   2   5   4 80.2455 5.79021   1
   5   3   4 1653.08 23.0007  -2
   3   5   4 1653.08 23.0007   1
   5   4   4 32.7359 1.96325  -2
   4   5   4 32.7359 1.96325   1
   5   5   4 280.890 3.76535  -2
   5   5   4 280.890 3.76535   1
   5   6   4 147.740 3.77369  -2
   6   5   4 147.740 3.77369   1
   5   7   4 361.812 5.20217  -2
   7   5   4 361.812 5.20217   1
   5   8   4 90.8055 10.1146  -2
   8   5   4 90.8055 10.1146   1
   5   9   4 53.9269 10.9607  -2
   9   5   4 53.9269 10.9607   1
   6  -6   2 13.9044 16.4828  -2
  -6   6   4 13.9044 16.4828   1
   6  -5   3 34.3555 14.3066  -2
  -5   6   4 34.3555 14.3066   1
   6  -4   3 215.867 13.9354  -2
  -4   6   4 215.867 13.9354   1
   6  -3   3 422.981 37.3969  -2
  -3   6   4 422.981 37.3969   1
   6  -2   3 39.5171 3.52431  -2
  -2   6   4 39.5171 3.52431   1
   6  -1   3 18.4125 3.91020  -2
  -1   6   4 18.4125 3.91020   1
   6   0   3 343.932 5.03699  -2
   0   6   4 343.932 5.03699   1
   6   1   3 121.187 5.59501  -2
   1   6   4 121.187 5.59501   1
   6   2   3 193.474 12.7367  -2
   2   6   4 193.474 12.7367   1
   6   3   4 5.03686 6.47045  -2
   3   6   4 5.03686 6.47045   1
   6   4   4 360.910 5.18186  -2
   4   6   4 360.910 5.18186   1
   6   5   4 138.593 3.95118  -2
   5   6   4 138.593 3.95118   1
   6   6   4 276.186 4.51576  -2
   6   6   4 276.186 4.51576   1
   6   7   4 58.5166 2.94557  -2
   7   6   4 58.5166 2.94557   1
   6   8   4 104.391 4.87960  -2
   8   6   4 104.391 4.87960   1
   7  -5   2 0.05827 16.3752  -2
  -5   7   4 0.05827 16.3752   1
   7  -4   3 57.1260 21.7561  -2
  -4   7   4 57.1260 21.7561   1
   7  -3   3 51.0376 12.8848  -2
  -3   7   4 51.0376 12.8848   1
   7  -2   3 -2.7066 5.85512  -2
  -2   7   4 -2.7066 5.85512   1
   7  -1   3 226.409 5.86068  -2
  -1   7   4 226.409 5.86068   1
   7   0   3 6.67218 5.28554  -2
   0   7   4 6.67218 5.28554   1
   7   1   3 117.223 5.78938  -2
   1   7   4 117.223 5.78938   1
   7   2   3 29.9626 6.12287  -2
   2   7   4 29.9626 6.12287   1
   3   7   4 70.5521 3.22713   1
   7   4   4 105.565 6.75848  -2
   4   7   4 105.565 6.75848   1
   7   5   4 336.510 5.93993  -2
   5   7   4 336.510 5.93993   1
   7   6   4 62.4484 3.66184  -2
   6   7   4 62.4484 3.66184   1
   7   7   4 102.926 3.20230  -2
   7   7   4 102.926 3.20230   1
   7   8   4 48.8314 4.58340  -2
   8   7   4 48.8314 4.58340   1
   8  -3   2 -42.674 54.5029  -2
  -3   8   4 -42.674 54.5029   1
   8  -2   3 107.357 7.59654  -2
  -2   8   4 107.357 7.59654   1
   8  -1   3 63.6400 9.75072  -2
  -1   8   4 63.6400 9.75072   1
   8   0   3 136.127 6.11349  -2
   0   8   4 136.127 6.11349   1
   8   1   3 68.3729 5.87574  -2
   1   8   4 68.3729 5.87574   1
   8   2   3 65.2842 4.88446  -2
   2   8   4 65.2842 4.88446   1
   8   3   3 49.5422 5.02762  -2
   3   8   4 49.5422 5.02762   1
   4   8   4 119.621 4.97203   1
   8   5   4 101.337 8.36116  -2
   5   8   4 101.337 8.36116   1
   8   6   4 102.900 6.76330  -2
   6   8   4 102.900 6.76330   1
   8   7   4 55.2423 5.91900  -2
   7   8   4 55.2423 5.91900   1
   9  -2   3 38.0870 30.1211  -2
  -2   9   4 38.0870 30.1211   1
   9  -1   3 119.863 8.60275  -2
  -1   9   4 119.863 8.60275   1
   9   0   3 81.6416 7.76506  -2
   0   9   4 81.6416 7.76506   1
   9   1   3 24.5745 4.71210  -2
   1   9   4 24.5745 4.71210   1
   9   2   3 33.7913 5.39847  -2
   2   9   4 33.7913 5.39847   1
   9   3   3 70.0244 6.94182  -2
   3   9   4 70.0244 6.94182   1
   9   4   3 31.9674 6.99798  -2
   4   9   4 31.9674 6.99798   1
   5   9   4 29.4538 4.60508   1
  -7  -2   6 1.57485 10.6608  -2
  -2  -7   5 1.57485 10.6608   1
  -7  -1   6 -2.6999 9.08967  -2
  -1  -7   5 -2.6999 9.08967   1
  -7   0   6 112.081 9.62003  -2
   0  -7   5 112.081 9.62003   1
  -7   1   6 25.4430 9.97353  -2
   1  -7   5 25.4430 9.97353   1
  -7   2   6 146.184 11.1767  -2
   2  -7   5 146.184 11.1767   1
  -6  -4   5 204.730 8.06792  -2
  -4  -6   5 204.730 8.06792   1
  -6  -3   5 170.759 16.4146  -2
  -3  -6   5 170.759 16.4146   1
  -2  -6   5 3.13946 3.00613   1
  -6  -1   6 296.389 10.3685  -2
  -1  -6   5 296.389 10.3685   1
  -6   0   6 47.2870 8.93201  -2
   0  -6   5 47.2870 8.93201   1
  -6   1   6 362.783 13.3233  -2
   1  -6   5 362.783 13.3233   1
  -6   2   6 17.1507 6.88835  -2
   2  -6   5 17.1507 6.88835   1
  -6   3   6 307.228 11.8350  -2
   3  -6   5 307.228 11.8350   1
  -6   4   6 81.8835 22.2258  -2
   4  -6   5 81.8835 22.2258   1
  -6   4   7 41.8864 86.7341  -2
   4  -6   5 41.8864 86.7341   1
  -6  -5   5 31.4516 4.58892   1
  -5  -5   5 125.686 4.70934  -2
  -5  -5   5 125.686 4.70934   1
  -5  -4   5 133.404 6.13057  -2
  -4  -5   5 133.404 6.13057   1
  -5  -3   5 183.138 7.23179  -2
  -3  -5   5 183.138 7.23179   1
  -2  -5   5 227.557 6.06188   1
  -1  -5   5 59.0881 3.78690   1
  -5   0   6 404.656 12.8004  -2
   0  -5   5 404.656 12.8004   1
  -5   1   6 25.5735 5.51594  -2
   1  -5   5 25.5735 5.51594   1
  -5   2   6 360.301 9.45905  -2
   2  -5   5 360.301 9.45905   1
  -5   3   6 54.7271 8.81964  -2
   3  -5   5 54.7271 8.81964   1
  -5   4   6 79.0180 16.1392  -2
   4  -5   5 79.0180 16.1392   1
   5  -5   5 60.7558 8.77874   1
   6  -5   5 33.4824 6.54320   1
  -4  -6   5 189.319 7.56324  -2
  -6  -4   5 189.319 7.56324   1
  -4  -5   5 123.055 4.18320  -2
  -5  -4   5 123.055 4.18320   1
  -4  -4   5 359.758 8.41428  -2
  -4  -4   5 359.758 8.41428   1
  -4  -3   5 165.008 9.33374  -2
  -3  -4   5 165.008 9.33374   1
  -4  -2   5 105.058 8.25895  -2
  -2  -4   5 105.058 8.25895   1
  -4  -1   5 154.625 10.2659  -2
  -1  -4   5 154.625 10.2659   1
  -4   0   6 52.1254 7.65549  -2
   0  -4   5 52.1254 7.65549   1
  -4   1   6 418.074 8.36321  -2
   1  -4   5 418.074 8.36321   1
  -4   2   6 12.6609 3.30750  -2
   2  -4   5 12.6609 3.30750   1
  -4   3   6 194.243 5.38533  -2
   3  -4   5 194.243 5.38533   1
  -4   4   6 46.0800 4.81857  -2
   4  -4   5 46.0800 4.81857   1
  -4   5   6 332.918 10.2946  -2
   5  -4   5 332.918 10.2946   1
  -4   6   6 17.4436 7.12385  -2
   6  -4   5 17.4436 7.12385   1
   7  -4   5 20.4490 8.03406   1
  -7  -3   5 139.432 4.85267   1
  -3  -6   5 197.655 11.5885  -2
  -6  -3   5 197.655 11.5885   1
  -3  -5   5 212.085 5.02799  -2
  -5  -3   5 212.085 5.02799   1
  -3  -4   5 171.176 6.07097  -2
  -4  -3   5 171.176 6.07097   1
  -3  -3   5 98.7476 4.68200  -2
  -3  -3   5 98.7476 4.68200   1
  -3  -2   5 497.229 11.6575  -2
  -2  -3   5 497.229 11.6575   1
  -3  -1   5 110.804 5.49213  -2
  -1  -3   5 110.804 5.49213   1
  -3   0   5 748.429 22.9180  -2
   0  -3   5 748.429 22.9180   1
   1  -3   5 25.4933 1.74914   1
  -3   2   6 1469.79 17.7314  -2
   2  -3   5 1469.79 17.7314   1
  -3   3   6 10.5979 3.66997  -2
   3  -3   5 10.5979 3.66997   1
  -3   4   6 478.206 7.62102  -2
   4  -3   5 478.206 7.62102   1
  -3   5   6 50.2240 5.02958  -2
   5  -3   5 50.2240 5.02958   1
  -3   6   6 155.227 10.8494  -2
   6  -3   5 155.227 10.8494   1
  -3   7   6 12.8533 10.6951  -2
   7  -3   5 12.8533 10.6951   1
   8  -3   5 8.35135 6.82003   1
  -2  -7   4 59.0910 5.47627  -2
  -7  -2   5 59.0910 5.47627   1
  -6  -2   5 105.044 4.73728   1
  -2  -5   5 359.806 12.5821  -2
  -5  -2   5 359.806 12.5821   1
  -2  -4   5 101.251 5.02626  -2
  -4  -2   5 101.251 5.02626   1
  -2  -3   5 490.757 8.48420  -2
  -3  -2   5 490.757 8.48420   1
  -2  -2   5 128.326 3.00265  -2
  -2  -2   5 128.326 3.00265   1
  -2  -1   5 1255.81 19.6804  -2
  -1  -2   5 1255.81 19.6804   1
  -2   0   5 476.765 6.44951  -2
   0  -2   5 476.765 6.44951   1
  -2   1   5 2180.22 58.0180  -2
   1  -2   5 2180.22 58.0180   1
  -2   2   6 9.59234 7.59663  -2
   2  -2   5 9.59234 7.59663   1
  -2   3   6 924.893 11.8095  -2
   3  -2   5 924.893 11.8095   1
  -2   4   6 301.054 6.05829  -2
   4  -2   5 301.054 6.05829   1
  -2   5   6 798.839 10.7244  -2
   5  -2   5 798.839 10.7244   1
  -2   6   6 88.4253 4.36614  -2
   6  -2   5 88.4253 4.36614   1
  -2   7   6 134.541 7.74060  -2
   7  -2   5 134.541 7.74060   1
  -2   8   6 39.6221 13.3255  -2
   8  -2   5 39.6221 13.3255   1
  -1  -7   4 121.662 9.89473  -2
  -7  -1   5 121.662 9.89473   1
  -1  -6   4 149.735 10.3700  -2
  -6  -1   5 149.735 10.3700   1
  -5  -1   5 135.631 3.50509   1
  -4  -1   5 25.7880 1.97271   1
  -1  -3   5 123.916 5.18207  -2
  -3  -1   5 123.916 5.18207   1
  -1  -2   5 1238.32 21.2911  -2
  -2  -1   5 1238.32 21.2911   1
  -1  -1   5 699.906 10.2306  -2
  -1  -1   5 699.906 10.2306   1
  -1   0   5 908.213 10.4226  -2
   0  -1   5 908.213 10.4226   1
  -1   1   5 140.335 2.78631  -2
   1  -1   5 140.335 2.78631   1
   2  -1   5 544.700 6.51106   1
   3  -1   5 173.802 2.73249   1
  -1   4   6 2108.67 30.6963  -2
   4  -1   5 2108.67 30.6963   1
  -1   5   6 589.888 8.19020  -2
   5  -1   5 589.888 8.19020   1
  -1   6   6 343.181 7.74607  -2
   6  -1   5 343.181 7.74607   1
  -1   7   6 70.8925 5.00116  -2
   7  -1   5 70.8925 5.00116   1
  -1   8   6 175.435 12.1732  -2
   8  -1   5 175.435 12.1732   1
  -1   9   6 62.3077 14.0043  -2
   9  -1   5 62.3077 14.0043   1
  -8   0   5 34.1826 4.62002   1
   0  -7   4 75.0638 9.32965  -2
  -7   0   5 75.0638 9.32965   1
   0  -6   4 460.353 17.1908  -2
  -6   0   5 460.353 17.1908   1
  -5   0   5 24.7052 3.32142   1
  -4   0   5 33.4401 2.08335   1
  -3   0   5 75.6007 2.67860   1
   0  -2   5 524.428 10.7394  -2
  -2   0   5 524.428 10.7394   1
   0  -1   5 885.228 16.6275  -2
  -1   0   5 885.228 16.6275   1
   0   0   5 4.32360 0.97094  -2
   0   0   5 4.32360 0.97094   1
   0   1   5 2743.66 29.4911  -2
   1   0   5 2743.66 29.4911   1
   0   2   5 188.082 4.61121  -2
   2   0   5 188.082 4.61121   1
   0   3   5 323.703 10.9150  -2
   3   0   5 323.703 10.9150   1
   4   0   5 346.416 4.26707   1
   0   5   6 478.686 7.25342  -2
   5   0   5 478.686 7.25342   1
   0   6   6 808.008 10.8542  -2
   6   0   5 808.008 10.8542   1
   0   7   6 215.499 5.79076  -2
   7   0   5 215.499 5.79076   1
   0   8   6 26.1918 6.04469  -2
   8   0   5 26.1918 6.04469   1
   0   9   6 7.45727 11.8791  -2
   9   0   5 7.45727 11.8791   1
   1  -7   4 179.269 7.55523  -2
  -7   1   5 179.269 7.55523   1
   1  -6   4 31.2923 4.86132  -2
  -6   1   5 31.2923 4.86132   1
   1  -5   4 61.0384 4.19119  -2
  -5   1   5 61.0384 4.19119   1
   1  -4   4 57.5493 5.39620  -2
  -4   1   5 57.5493 5.39620   1
  -3   1   5 97.0923 4.20083   1
  -2   1   5 420.907 6.26165   1
   1  -1   5 145.301 3.57560  -2
  -1   1   5 145.301 3.57560   1
   1   0   5 2740.90 35.3531  -2
   0   1   5 2740.90 35.3531   1
   1   1   5 2140.97 28.1756  -2
   1   1   5 2140.97 28.1756   1
   1   2   5 72.0230 2.16626  -2
   2   1   5 72.0230 2.16626   1
   1   3   5 35.0563 3.26637  -2
   3   1   5 35.0563 3.26637   1
   1   4   5 108.443 4.72574  -2
   4   1   5 108.443 4.72574   1
   5   1   5 704.571 8.64044   1
   1   6   6 186.004 7.65421  -2
   6   1   5 186.004 7.65421   1
   1   7   6 64.0251 4.14362  -2
   7   1   5 64.0251 4.14362   1
   1   8   6 58.9986 22.3515  -2
   8   1   5 58.9986 22.3515   1
   1   9   6 175.836 9.04623  -2
   9   1   5 175.836 9.04623   1
   2  -7   4 27.6509 10.6738  -2
  -7   2   5 27.6509 10.6738   1
   2  -6   4 143.465 5.62370  -2
  -6   2   5 143.465 5.62370   1
   2  -5   4 64.5895 4.37464  -2
  -5   2   5 64.5895 4.37464   1
   2  -4   4 -0.8774 3.08028  -2
  -4   2   5 -0.8774 3.08028   1
  -3   2   5 139.309 3.17132   1
  -2   2   5 117.533 2.31753   1
  -1   2   5 10.2812 0.86851   1
   2   0   5 181.935 5.53490  -2
   0   2   5 181.935 5.53490   1
   2   1   5 80.0676 2.63661  -2
   1   2   5 80.0676 2.63661   1
   2   2   5 430.663 4.61237  -2
   2   2   5 430.663 4.61237   1
   2   3   5 606.811 7.14979  -2
   3   2   5 606.811 7.14979   1
   2   4   5 122.331 5.23529  -2
   4   2   5 122.331 5.23529   1
   2   5   5 125.639 7.39441  -2
   5   2   5 125.639 7.39441   1
   6   2   5 7.28764 1.78458   1
   2   7   6 57.7608 7.30242  -2
   7   2   5 57.7608 7.30242   1
   2   8   6 73.4470 22.1265  -2
   8   2   5 73.4470 22.1265   1
   2   9   6 16.8817 6.80448  -2
   9   2   5 16.8817 6.80448   1
   3  -7   4 88.0410 22.6768  -2
  -7   3   5 88.0410 22.6768   1
   3  -6   4 42.4615 6.04013  -2
  -6   3   5 42.4615 6.04013   1
   3  -5   4 32.4555 5.00145  -2
  -5   3   5 32.4555 5.00145   1
   3  -4   4 43.6995 3.62428  -2
  -4   3   5 43.6995 3.62428   1
   3  -3   4 80.0631 3.26811  -2
  -3   3   5 80.0631 3.26811   1
  -2   3   5 184.661 3.68140   1
  -1   3   5 266.110 3.23778   1
   3   0   5 305.956 12.6154  -2
   0   3   5 305.956 12.6154   1
   3   1   5 40.2174 3.11985  -2
   1   3   5 40.2174 3.11985   1
   3   2   5 602.901 6.70595  -2
   2   3   5 602.901 6.70595   1
   3   3   5 2.48651 0.68846  -2
   3   3   5 2.48651 0.68846   1
   3   4   5 795.338 9.12172  -2
   4   3   5 795.338 9.12172   1
   3   5   5 186.574 6.28467  -2
   5   3   5 186.574 6.28467   1
   3   6   5 1.15632 8.05494  -2
   6   3   5 1.15632 8.05494   1
   7   3   5 -3.5044 2.96709   1
   3   8   6 15.7586 10.7049  -2
   8   3   5 15.7586 10.7049   1
   3   9   6 283.205 10.2035  -2
   9   3   5 283.205 10.2035   1
  -7   4   5 17.5875 7.82649   1
   4  -6   4 34.6853 20.5790  -2
  -6   4   5 34.6853 20.5790   1
   4  -5   4 52.1974 7.72850  -2
  -5   4   5 52.1974 7.72850   1
   4  -4   4 57.6730 4.94543  -2
  -4   4   5 57.6730 4.94543   1
   4  -3   4 5.17219 3.95636  -2
  -3   4   5 5.17219 3.95636   1
   4  -2   4 66.6641 3.70099  -2
  -2   4   5 66.6641 3.70099   1
   4  -1   4 97.0191 5.84327  -2
  -1   4   5 97.0191 5.84327   1
   0   4   5 59.7119 1.67654   1
   4   1   5 56.0297 5.57836  -2
   1   4   5 56.0297 5.57836   1
   4   2   5 120.488 5.39111  -2
   2   4   5 120.488 5.39111   1
   4   3   5 775.038 7.99256  -2
   3   4   5 775.038 7.99256   1
   4   4   5 54.1184 1.59462  -2
   4   4   5 54.1184 1.59462   1
   4   5   5 10.3379 1.87073  -2
   5   4   5 10.3379 1.87073   1
   4   6   5 169.306 3.98891  -2
   6   4   5 169.306 3.98891   1
   4   7   5 130.033 10.9133  -2
   7   4   5 130.033 10.9133   1
   4   8   6 555.737 17.8153  -2
   8   4   5 555.737 17.8153   1
   4   9   6 177.135 9.71700  -2
   9   4   5 177.135 9.71700   1
  -6   5   5 49.6545 10.1544   1
   5  -5   4 55.1917 17.3744  -2
  -5   5   5 55.1917 17.3744   1
   5  -4   4 212.961 8.73314  -2
  -4   5   5 212.961 8.73314   1
   5  -3   4 424.965 8.54311  -2
  -3   5   5 424.965 8.54311   1
   5  -2   4 22.6389 4.54489  -2
  -2   5   5 22.6389 4.54489   1
   5  -1   4 663.106 8.18918  -2
  -1   5   5 663.106 8.18918   1
   5   0   4 185.482 4.86978  -2
   0   5   5 185.482 4.86978   1
   5   1   5 807.638 26.2985  -2
   1   5   5 807.638 26.2985   1
   5   2   5 129.167 7.12168  -2
   2   5   5 129.167 7.12168   1
   5   3   5 200.071 3.76412  -2
   3   5   5 200.071 3.76412   1
   5   4   5 12.2995 1.91059  -2
   4   5   5 12.2995 1.91059   1
   5   5   5 107.467 2.29454  -2
   5   5   5 107.467 2.29454   1
   5   6   5 166.852 4.00667  -2
   6   5   5 166.852 4.00667   1
   5   7   5 58.9779 2.98730  -2
   7   5   5 58.9779 2.98730   1
   5   8   5 403.444 16.5329  -2
   8   5   5 403.444 16.5329   1
   5   9   6 8.96459 11.4746  -2
   9   5   5 8.96459 11.4746   1
   6  -5   4 56.0792 15.4726  -2
  -5   6   5 56.0792 15.4726   1
   6  -4   4 225.946 14.3955  -2
  -4   6   5 225.946 14.3955   1
   6  -3   4 9.25920 12.8898  -2
  -3   6   5 9.25920 12.8898   1
   6  -2   4 123.643 11.6198  -2
  -2   6   5 123.643 11.6198   1
   6  -1   4 12.3670 3.58875  -2
  -1   6   5 12.3670 3.58875   1
   6   0   4 298.125 5.12398  -2
   0   6   5 298.125 5.12398   1
   6   1   4 35.0297 4.41160  -2
   1   6   5 35.0297 4.41160   1
   2   6   5 145.295 2.74106   1
   6   3   5 2.79449 6.98177  -2
   3   6   5 2.79449 6.98177   1
   6   4   5 174.814 3.92754  -2
   4   6   5 174.814 3.92754   1
   6   5   5 153.613 4.17729  -2
   5   6   5 153.613 4.17729   1
   6   6   5 164.267 3.57642  -2
   6   6   5 164.267 3.57642   1
   6   7   5 178.540 4.07147  -2
   7   6   5 178.540 4.07147   1
   6   8   5 39.0011 4.71178  -2
   8   6   5 39.0011 4.71178   1
   7  -4   4 55.4759 15.3739  -2
  -4   7   5 55.4759 15.3739   1
   7  -3   4 8.12103 9.39680  -2
  -3   7   5 8.12103 9.39680   1
   7  -2   4 4.39523 5.20833  -2
  -2   7   5 4.39523 5.20833   1
   7  -1   4 137.469 5.96585  -2
  -1   7   5 137.469 5.96585   1
   7   0   4 52.4413 4.08730  -2
   0   7   5 52.4413 4.08730   1
   7   1   4 346.535 8.89072  -2
   1   7   5 346.535 8.89072   1
   7   2   4 -3.1389 7.71319  -2
   2   7   5 -3.1389 7.71319   1
   3   7   5 111.038 3.73229   1
   7   4   5 90.9529 12.2697  -2
   4   7   5 90.9529 12.2697   1
   7   5   5 54.4135 3.86289  -2
   5   7   5 54.4135 3.86289   1
   7   6   5 170.126 4.42458  -2
   6   7   5 170.126 4.42458   1
   7   7   5 58.2029 2.68285  -2
   7   7   5 58.2029 2.68285   1
   7   8   5 177.341 5.32455  -2
   8   7   5 177.341 5.32455   1
   8  -3   3 -47.420 53.4605  -2
  -3   8   5 -47.420 53.4605   1
   8  -2   4 114.497 7.36823  -2
  -2   8   5 114.497 7.36823   1
   8  -1   4 47.3537 6.54819  -2
  -1   8   5 47.3537 6.54819   1
   8   0   4 212.080 7.38994  -2
   0   8   5 212.080 7.38994   1
   8   1   4 87.4739 6.38827  -2
   1   8   5 87.4739 6.38827   1
   8   2   4 155.758 5.67074  -2
   2   8   5 155.758 5.67074   1
   8   3   4 164.755 6.50390  -2
   3   8   5 164.755 6.50390   1
   8   4   4 229.396 11.7133  -2
   4   8   5 229.396 11.7133   1
   8   5   5 434.747 12.4275  -2
   5   8   5 434.747 12.4275   1
   8   6   5 25.8035 5.92609  -2
   6   8   5 25.8035 5.92609   1
   8   7   5 175.104 6.86818  -2
   7   8   5 175.104 6.86818   1
   9  -1   4 164.789 11.4396  -2
  -1   9   5 164.789 11.4396   1
   9   0   4 58.4424 7.45882  -2
   0   9   5 58.4424 7.45882   1
   9   1   4 79.7600 7.06271  -2
   1   9   5 79.7600 7.06271   1
   9   2   4 160.804 7.14432  -2
   2   9   5 160.804 7.14432   1
   9   3   4 204.368 7.29465  -2
   3   9   5 204.368 7.29465   1
   9   4   4 330.064 9.55343  -2
   4   9   5 330.064 9.55343   1
   9   5   4 236.358 12.6472  -2
   5   9   5 236.358 12.6472   1
  -3  -6   6 -1.7686 4.16818   1
  -2  -6   6 137.040 8.05517   1
  -6  -1   7 35.0277 9.78634  -2
  -1  -6   6 35.0277 9.78634   1
  -6   0   7 189.598 11.0778  -2
   0  -6   6 189.598 11.0778   1
  -6   1   7 31.5731 9.73407  -2
   1  -6   6 31.5731 9.73407   1
  -6   2   7 235.791 11.0189  -2
   2  -6   6 235.791 11.0189   1
  -6   3   7 14.6302 10.5538  -2
   3  -6   6 14.6302 10.5538   1
  -5  -5   6 136.243 6.22571  -2
  -5  -5   6 136.243 6.22571   1
  -5  -4   6 133.512 7.71987  -2
  -4  -5   6 133.512 7.71987   1
  -5  -3   6 203.174 10.0817  -2
  -3  -5   6 203.174 10.0817   1
  -5  -2   6 81.2834 12.0551  -2
  -2  -5   6 81.2834 12.0551   1
  -1  -5   6 107.446 4.92803   1
  -5   0   7 12.0541 11.6371  -2
   0  -5   6 12.0541 11.6371   1
  -5   1   7 247.084 7.92733  -2
   1  -5   6 247.084 7.92733   1
  -5   2   7 -4.1819 5.95893  -2
   2  -5   6 -4.1819 5.95893   1
  -5   3   7 122.186 7.01716  -2
   3  -5   6 122.186 7.01716   1
  -5   4   7 11.1105 8.40497  -2
   4  -5   6 11.1105 8.40497   1
  -5   5   7 105.200 22.1173  -2
   5  -5   6 105.200 22.1173   1
  -6  -4   6 14.1311 3.47105   1
  -4  -5   6 136.669 6.13444  -2
  -5  -4   6 136.669 6.13444   1
  -4  -4   6 93.2793 5.44448  -2
  -4  -4   6 93.2793 5.44448   1
  -4  -3   6 60.8813 4.90809  -2
  -3  -4   6 60.8813 4.90809   1
  -4  -2   6 89.7275 5.05327  -2
  -2  -4   6 89.7275 5.05327   1
  -4  -1   6 48.7400 8.67016  -2
  -1  -4   6 48.7400 8.67016   1
   0  -4   6 10.4704 2.43673   1
  -4   1   7 180.835 8.03508  -2
   1  -4   6 180.835 8.03508   1
  -4   2   7 260.176 8.21707  -2
   2  -4   6 260.176 8.21707   1
  -4   3   7 21.4181 6.01077  -2
   3  -4   6 21.4181 6.01077   1
  -4   4   7 151.305 8.40650  -2
   4  -4   6 151.305 8.40650   1
  -4   5   7 36.0785 9.18477  -2
   5  -4   6 36.0785 9.18477   1
  -4   6   7 48.9533 9.12757  -2
   6  -4   6 48.9533 9.12757   1
  -6  -3   6 53.4569 3.74454   1
  -3  -5   6 198.146 9.52775  -2
  -5  -3   6 198.146 9.52775   1
  -3  -4   6 70.1813 4.61026  -2
  -4  -3   6 70.1813 4.61026   1
  -3  -3   6 65.7033 4.71130  -2
  -3  -3   6 65.7033 4.71130   1
  -3  -2   6 -7.7609 13.5862  -2
  -2  -3   6 -7.7609 13.5862   1
  -3  -1   6 26.3764 3.77963  -2
  -1  -3   6 26.3764 3.77963   1
  -3   0   6 77.7286 6.65864  -2
   0  -3   6 77.7286 6.65864   1
   1  -3   6 16.8739 1.59445   1
  -3   2   7 91.9436 5.16834  -2
   2  -3   6 91.9436 5.16834   1
  -3   3   7 28.1486 4.91834  -2
   3  -3   6 28.1486 4.91834   1
  -3   4   7 26.8364 5.09339  -2
   4  -3   6 26.8364 5.09339   1
  -3   5   7 87.9389 6.71792  -2
   5  -3   6 87.9389 6.71792   1
  -3   6   7 51.6451 7.80403  -2
   6  -3   6 51.6451 7.80403   1
  -3   7   7 20.8053 12.0334  -2
   7  -3   6 20.8053 12.0334   1
  -2  -7   5 10.3776 15.4930  -2
  -7  -2   6 10.3776 15.4930   1
  -6  -2   6 10.5369 2.13310   1
  -5  -2   6 83.8400 4.86299   1
  -2  -4   6 81.8283 6.80062  -2
  -4  -2   6 81.8283 6.80062   1
  -2  -3   6 3.32272 3.54736  -2
  -3  -2   6 3.32272 3.54736   1
  -2  -2   6 3.08853 1.78861  -2
  -2  -2   6 3.08853 1.78861   1
  -2  -1   6 441.298 6.95062  -2
  -1  -2   6 441.298 6.95062   1
  -2   0   6 26.4874 2.25429  -2
   0  -2   6 26.4874 2.25429   1
   1  -2   6 37.8561 1.98389   1
   2  -2   6 8.18762 1.36381   1
  -2   3   7 100.015 4.18607  -2
   3  -2   6 100.015 4.18607   1
  -2   4   7 -2.7741 3.79951  -2
   4  -2   6 -2.7741 3.79951   1
  -2   5   7 15.8894 4.85946  -2
   5  -2   6 15.8894 4.85946   1
  -2   6   7 28.0256 12.0787  -2
   6  -2   6 28.0256 12.0787   1
  -2   7   7 9.40438 15.2675  -2
   7  -2   6 9.40438 15.2675   1
  -2   8   7 60.6374 18.4627  -2
   8  -2   6 60.6374 18.4627   1
  -1  -7   5 6.84033 8.13921  -2
  -7  -1   6 6.84033 8.13921   1
  -1  -6   5 283.846 12.2282  -2
  -6  -1   6 283.846 12.2282   1
  -5  -1   6 20.8480 1.99884   1
  -4  -1   6 58.0935 2.57579   1
  -1  -3   6 21.8158 4.10605  -2
  -3  -1   6 21.8158 4.10605   1
  -1  -2   6 457.397 7.42091  -2
  -2  -1   6 457.397 7.42091   1
  -1  -1   6 253.907 4.48068  -2
  -1  -1   6 253.907 4.48068   1
  -1   0   6 176.563 3.73962  -2
   0  -1   6 176.563 3.73962   1
  -1   1   6 458.949 6.30454  -2
   1  -1   6 458.949 6.30454   1
   2  -1   6 106.919 2.32098   1
   3  -1   6 116.076 2.30489   1
  -1   4   7 354.834 9.36240  -2
   4  -1   6 354.834 9.36240   1
  -1   5   7 2.94659 4.28949  -2
   5  -1   6 2.94659 4.28949   1
  -1   6   7 19.5069 5.24047  -2
   6  -1   6 19.5069 5.24047   1
  -1   7   7 212.816 13.1883  -2
   7  -1   6 212.816 13.1883   1
  -1   8   7 42.1650 9.20086  -2
   8  -1   6 42.1650 9.20086   1
   0  -7   5 125.095 8.25846  -2
  -7   0   6 125.095 8.25846   1
   0  -6   5 61.2941 7.61387  -2
  -6   0   6 61.2941 7.61387   1
   0  -5   5 403.676 23.9391  -2
  -5   0   6 403.676 23.9391   1
  -4   0   6 45.9695 2.96014   1
  -3   0   6 144.613 3.66386   1
   0  -2   6 20.0615 3.46859  -2
  -2   0   6 20.0615 3.46859   1
   0  -1   6 181.812 4.33102  -2
  -1   0   6 181.812 4.33102   1
   0   0   6 1545.58 21.3383  -2
   0   0   6 1545.58 21.3383   1
   0   1   6 496.860 5.54456  -2
   1   0   6 496.860 5.54456   1
   0   2   6 540.705 10.0369  -2
   2   0   6 540.705 10.0369   1
   0   3   6 1431.91 38.9300  -2
   3   0   6 1431.91 38.9300   1
   4   0   6 67.3635 1.84749   1
   0   5   7 6.49129 3.96113  -2
   5   0   6 6.49129 3.96113   1
   0   6   7 248.474 6.87972  -2
   6   0   6 248.474 6.87972   1
   0   7   7 29.7494 9.68827  -2
   7   0   6 29.7494 9.68827   1
   0   8   7 124.077 8.59142  -2
   8   0   6 124.077 8.59142   1
   0   9   7 4.27255 9.44667  -2
   9   0   6 4.27255 9.44667   1
   1  -7   5 21.7362 13.9199  -2
  -7   1   6 21.7362 13.9199   1
   1  -6   5 347.619 13.9471  -2
  -6   1   6 347.619 13.9471   1
   1  -4   5 391.207 14.8462  -2
  -4   1   6 391.207 14.8462   1
  -3   1   6 92.0953 4.17048   1
  -2   1   6 651.944 9.25977   1
   1  -1   6 476.118 10.5563  -2
  -1   1   6 476.118 10.5563   1
   1   0   6 516.695 7.31006  -2
   0   1   6 516.695 7.31006   1
   1   1   6 833.427 9.02993  -2
   1   1   6 833.427 9.02993   1
   1   2   6 80.0899 2.48633  -2
   2   1   6 80.0899 2.48633   1
   1   3   6 383.997 6.36060  -2
   3   1   6 383.997 6.36060   1
   1   4   6 235.614 9.25711  -2
   4   1   6 235.614 9.25711   1
   5   1   6 263.130 4.11293   1
   1   6   7 79.6409 5.12096  -2
   6   1   6 79.6409 5.12096   1
   1   7   7 491.813 18.6064  -2
   7   1   6 491.813 18.6064   1
   1   8   7 17.2185 5.93121  -2
   8   1   6 17.2185 5.93121   1
   1   9   7 107.109 15.2841  -2
   9   1   6 107.109 15.2841   1
   2  -7   5 135.071 19.9852  -2
  -7   2   6 135.071 19.9852   1
   2  -6   5 8.38744 6.77190  -2
  -6   2   6 8.38744 6.77190   1
   2  -5   5 342.283 6.56749  -2
  -5   2   6 342.283 6.56749   1
   2  -4   5 23.5506 4.03651  -2
  -4   2   6 23.5506 4.03651   1
   2  -3   5 1469.96 50.6069  -2
  -3   2   6 1469.96 50.6069   1
  -2   2   6 1.03868 1.16660   1
  -1   2   6 893.519 9.22756   1
   2   0   6 535.220 7.35347  -2
   0   2   6 535.220 7.35347   1
   2   1   6 90.8646 3.16749  -2
   1   2   6 90.8646 3.16749   1
   2   2   6 122.759 2.10342  -2
   2   2   6 122.759 2.10342   1
   2   3   6 9.60477 1.92600  -2
   3   2   6 9.60477 1.92600   1
   2   4   6 1238.35 19.7702  -2
   4   2   6 1238.35 19.7702   1
   2   5   6 126.000 7.05181  -2
   5   2   6 126.000 7.05181   1
   2   6   7 535.622 19.1365  -2
   6   2   6 535.622 19.1365   1
   2   7   7 165.995 11.8020  -2
   7   2   6 165.995 11.8020   1
   2   8   7 29.9773 6.02568  -2
   8   2   6 29.9773 6.02568   1
   2   9   7 85.4221 7.44714  -2
   9   2   6 85.4221 7.44714   1
  -7   3   6 10.9040 6.74191   1
   3  -6   5 341.475 22.3279  -2
  -6   3   6 341.475 22.3279   1
   3  -5   5 61.4682 7.36821  -2
  -5   3   6 61.4682 7.36821   1
   3  -4   5 179.354 5.42018  -2
  -4   3   6 179.354 5.42018   1
   3  -3   5 5.38445 3.90446  -2
  -3   3   6 5.38445 3.90446   1
   3  -2   5 931.744 39.8377  -2
  -2   3   6 931.744 39.8377   1
   3  -1   5 274.811 7.80886  -2
  -1   3   6 274.811 7.80886   1
   3   0   6 1462.42 42.9583  -2
   0   3   6 1462.42 42.9583   1
   3   1   6 380.664 5.75626  -2
   1   3   6 380.664 5.75626   1
   3   2   6 11.2918 1.81119  -2
   2   3   6 11.2918 1.81119   1
   3   3   6 700.440 7.18060  -2
   3   3   6 700.440 7.18060   1
   3   4   6 56.8539 2.63177  -2
   4   3   6 56.8539 2.63177   1
   3   5   6 808.266 15.5661  -2
   5   3   6 808.266 15.5661   1
   3   6   6 160.521 8.45871  -2
   6   3   6 160.521 8.45871   1
   7   3   6 32.3659 10.1146   1
   3   8   7 205.565 8.84502  -2
   8   3   6 205.565 8.84502   1
   3   9   7 205.791 9.00267  -2
   9   3   6 205.791 9.00267   1
   4  -6   5 41.7136 21.8756  -2
  -6   4   6 41.7136 21.8756   1
   4  -5   5 41.8613 8.02284  -2
  -5   4   6 41.8613 8.02284   1
   4  -4   5 58.8982 7.42909  -2
  -4   4   6 58.8982 7.42909   1
   4  -3   5 472.436 8.47662  -2
  -3   4   6 472.436 8.47662   1
   4  -2   5 297.192 4.80612  -2
  -2   4   6 297.192 4.80612   1
   4  -1   5 2144.46 28.4672  -2
  -1   4   6 2144.46 28.4672   1
   0   4   6 493.058 6.13085   1
   4   1   6 244.732 11.7799  -2
   1   4   6 244.732 11.7799   1
   4   2   6 1271.12 16.8767  -2
   2   4   6 1271.12 16.8767   1
   4   3   6 58.2412 2.33191  -2
   3   4   6 58.2412 2.33191   1
   4   4   6 918.344 9.33556  -2
   4   4   6 918.344 9.33556   1
   4   5   6 36.3341 2.31754  -2
   5   4   6 36.3341 2.31754   1
   4   6   6 660.223 17.1055  -2
   6   4   6 660.223 17.1055   1
   4   7   6 21.4070 9.76723  -2
   7   4   6 21.4070 9.76723   1
   4   8   7 351.232 14.3032  -2
   8   4   6 351.232 14.3032   1
   4   9   7 41.6111 8.51973  -2
   9   4   6 41.6111 8.51973   1
  -6   5   6 62.1933 8.66527   1
   5  -5   5 27.7382 21.3709  -2
  -5   5   6 27.7382 21.3709   1
   5  -4   5 288.592 9.88634  -2
  -4   5   6 288.592 9.88634   1
   5  -3   5 55.7158 7.97800  -2
  -3   5   6 55.7158 7.97800   1
   5  -2   5 797.886 10.3774  -2
  -2   5   6 797.886 10.3774   1
   5  -1   5 610.264 8.74626  -2
  -1   5   6 610.264 8.74626   1
   5   0   5 504.717 8.56635  -2
   0   5   6 504.717 8.56635   1
   1   5   6 1257.42 11.1842   1
   5   2   6 156.709 11.9683  -2
   2   5   6 156.709 11.9683   1
   5   3   6 790.172 8.99562  -2
   3   5   6 790.172 8.99562   1
   5   4   6 33.2540 2.31190  -2
   4   5   6 33.2540 2.31190   1
   5   5   6 1639.01 16.4284  -2
   5   5   6 1639.01 16.4284   1
   5   6   6 128.609 2.99114  -2
   6   5   6 128.609 2.99114   1
   5   7   6 559.204 7.50764  -2
   7   5   6 559.204 7.50764   1
   5   8   6 3.85521 13.2632  -2
   8   5   6 3.85521 13.2632   1
   5   9   7 190.503 13.2186  -2
   9   5   6 190.503 13.2186   1
  -5   6   6 98.7909 11.8545   1
   6  -4   5 63.7203 20.2723  -2
  -4   6   6 63.7203 20.2723   1
   6  -3   5 121.911 15.0110  -2
  -3   6   6 121.911 15.0110   1
   6  -2   5 98.0689 5.73664  -2
  -2   6   6 98.0689 5.73664   1
   6  -1   5 320.818 8.55207  -2
  -1   6   6 320.818 8.55207   1
   6   0   5 830.299 8.37587  -2
   0   6   6 830.299 8.37587   1
   6   1   5 197.414 6.11083  -2
   1   6   6 197.414 6.11083   1
   2   6   6 264.659 3.81655   1
   6   3   6 158.248 9.58844  -2
   3   6   6 158.248 9.58844   1
   6   4   6 657.130 9.85694  -2
   4   6   6 657.130 9.85694   1
   6   5   6 119.710 3.44879  -2
   5   6   6 119.710 3.44879   1
   6   6   6 318.042 4.77116  -2
   6   6   6 318.042 4.77116   1
   6   7   6 13.0731 3.20981  -2
   7   6   6 13.0731 3.20981   1
   6   8   6 121.440 4.93075  -2
   8   6   6 121.440 4.93075   1
   7  -4   5 37.4500 22.5181  -2
  -4   7   6 37.4500 22.5181   1
   7  -3   5 72.4523 22.0492  -2
  -3   7   6 72.4523 22.0492   1
   7  -2   5 157.313 6.10102  -2
  -2   7   6 157.313 6.10102   1
   7  -1   5 77.5731 5.34299  -2
  -1   7   6 77.5731 5.34299   1
   7   0   5 208.681 6.38774  -2
   0   7   6 208.681 6.38774   1
   7   1   5 77.5396 5.36565  -2
   1   7   6 77.5396 5.36565   1
   7   2   5 87.2502 6.76086  -2
   2   7   6 87.2502 6.76086   1
   3   7   6 15.2136 2.60575   1
   7   4   6 23.9396 12.4057  -2
   4   7   6 23.9396 12.4057   1
   7   5   6 553.271 8.95235  -2
   5   7   6 553.271 8.95235   1
   7   6   6 -9.6950 4.17195  -2
   6   7   6 -9.6950 4.17195   1
   7   7   6 102.031 3.41863  -2
   7   7   6 102.031 3.41863   1
   7   8   6 76.7094 4.24916  -2
   8   7   6 76.7094 4.24916   1
   8  -3   4 122.295 56.8024  -2
  -3   8   6 122.295 56.8024   1
   8  -3   5 -16.721 25.2614  -2
  -3   8   6 -16.721 25.2614   1
   8  -2   5 52.9603 10.2321  -2
  -2   8   6 52.9603 10.2321   1
   8  -1   5 188.350 7.05423  -2
  -1   8   6 188.350 7.05423   1
   8   0   5 34.7278 5.58740  -2
   0   8   6 34.7278 5.58740   1
   8   1   5 24.2171 6.85037  -2
   1   8   6 24.2171 6.85037   1
   8   2   5 42.5056 5.73835  -2
   2   8   6 42.5056 5.73835   1
   8   3   5 15.1270 5.25319  -2
   3   8   6 15.1270 5.25319   1
   4   8   6 336.053 6.64932   1
   5   8   6 5.93061 2.43115   1
   8   6   6 126.436 6.78589  -2
   6   8   6 126.436 6.78589   1
   8   7   6 70.1030 5.72908  -2
   7   8   6 70.1030 5.72908   1
   9  -1   5 124.776 27.4733  -2
  -1   9   6 124.776 27.4733   1
   9   0   5 9.01611 7.26018  -2
   0   9   6 9.01611 7.26018   1
   9   1   5 162.835 7.07712  -2
   1   9   6 162.835 7.07712   1
   9   2   5 25.9760 6.12005  -2
   2   9   6 25.9760 6.12005   1
   9   3   5 280.251 8.72279  -2
   3   9   6 280.251 8.72279   1
   9   4   5 169.181 7.67497  -2
   4   9   6 169.181 7.67497   1
   5   9   6 7.48988 2.84954   1
  -1  -6   7 10.4697 4.56570   1
  -6   0   8 103.356 10.3163  -2
   0  -6   7 103.356 10.3163   1
  -6   1   8 50.5382 10.1214  -2
   1  -6   7 50.5382 10.1214   1
  -6   2   8 31.3740 10.3314  -2
   2  -6   7 31.3740 10.3314   1
  -5  -3   7 250.800 11.1110  -2
  -3  -5   7 250.800 11.1110   1
  -2  -5   7 69.6584 6.63714   1
  -1  -5   7 91.3320 5.44048   1
  -5   0   8 65.5393 10.0027  -2
   0  -5   7 65.5393 10.0027   1
  -5   1   8 42.9565 7.77362  -2
   1  -5   7 42.9565 7.77362   1
  -5   2   8 115.100 7.80172  -2
   2  -5   7 115.100 7.80172   1
  -5   3   8 14.9036 7.34757  -2
   3  -5   7 14.9036 7.34757   1
  -5   4   8 146.025 9.84581  -2
   4  -5   7 146.025 9.84581   1
  -5  -4   7 1.72503 4.37110   1
  -4  -4   7 266.928 9.17129  -2
  -4  -4   7 266.928 9.17129   1
  -4  -3   7 109.663 7.58172  -2
  -3  -4   7 109.663 7.58172   1
  -4  -2   7 167.439 8.37765  -2
  -2  -4   7 167.439 8.37765   1
  -4  -1   7 147.633 11.0144  -2
  -1  -4   7 147.633 11.0144   1
   0  -4   7 27.5928 3.55535   1
  -4   1   8 327.585 9.47574  -2
   1  -4   7 327.585 9.47574   1
  -4   2   8 21.5203 5.45749  -2
   2  -4   7 21.5203 5.45749   1
  -4   3   8 194.779 8.13233  -2
   3  -4   7 194.779 8.13233   1
  -4   4   8 105.506 52.1556  -2
   4  -4   7 105.506 52.1556   1
  -4   5   8 151.241 19.3439  -2
   5  -4   7 151.241 19.3439   1
  -4   6   8 14.6077 24.5128  -2
   6  -4   7 14.6077 24.5128   1
  -3  -5   7 276.304 12.0223  -2
  -5  -3   7 276.304 12.0223   1
  -3  -4   7 114.731 5.86995  -2
  -4  -3   7 114.731 5.86995   1
  -3  -3   7 62.3470 5.55380  -2
  -3  -3   7 62.3470 5.55380   1
  -3  -2   7 346.861 9.68462  -2
  -2  -3   7 346.861 9.68462   1
  -3  -1   7 308.282 10.2173  -2
  -1  -3   7 308.282 10.2173   1
  -3   0   7 302.717 12.1052  -2
   0  -3   7 302.717 12.1052   1
   1  -3   7 33.0042 2.39459   1
  -3   2   8 229.213 7.36736  -2
   2  -3   7 229.213 7.36736   1
  -3   3   8 45.1551 5.02277  -2
   3  -3   7 45.1551 5.02277   1
  -3   4   8 493.959 14.4263  -2
   4  -3   7 493.959 14.4263   1
  -3   5   8 -0.3933 7.44491  -2
   5  -3   7 -0.3933 7.44491   1
  -3   6   8 133.884 9.86520  -2
   6  -3   7 133.884 9.86520   1
  -3   7   8 2.66545 13.2092  -2
   7  -3   7 2.66545 13.2092   1
  -6  -2   7 142.173 5.12036   1
  -5  -2   7 63.4234 4.19349   1
  -2  -4   7 190.189 6.26549  -2
  -4  -2   7 190.189 6.26549   1
  -2  -3   7 364.799 6.54422  -2
  -3  -2   7 364.799 6.54422   1
  -2  -2   7 579.312 10.4104  -2
  -2  -2   7 579.312 10.4104   1
  -2  -1   7 130.218 4.06437  -2
  -1  -2   7 130.218 4.06437   1
  -2   0   7 98.9170 4.11643  -2
   0  -2   7 98.9170 4.11643   1
   1  -2   7 278.197 4.65600   1
  -2   2   8 46.9068 33.5086  -2
   2  -2   7 46.9068 33.5086   1
  -2   3   8 1037.76 14.6425  -2
   3  -2   7 1037.76 14.6425   1
  -2   4   8 50.8853 4.80483  -2
   4  -2   7 50.8853 4.80483   1
  -2   5   8 321.836 10.4133  -2
   5  -2   7 321.836 10.4133   1
  -2   6   8 129.050 7.38451  -2
   6  -2   7 129.050 7.38451   1
  -2   7   8 258.362 19.7761  -2
   7  -2   7 258.362 19.7761   1
  -2   8   8 14.0290 16.8251  -2
   8  -2   7 14.0290 16.8251   1
  -1  -6   6 27.0129 6.21491  -2
  -6  -1   7 27.0129 6.21491   1
  -5  -1   7 238.960 5.34875   1
  -4  -1   7 55.7171 2.87727   1
  -1  -3   7 346.927 7.64781  -2
  -3  -1   7 346.927 7.64781   1
  -1  -2   7 125.520 3.76873  -2
  -2  -1   7 125.520 3.76873   1
  -1  -1   7 109.276 2.86613  -2
  -1  -1   7 109.276 2.86613   1
  -1   0   7 988.695 12.2938  -2
   0  -1   7 988.695 12.2938   1
  -1   1   7 9.14251 2.35882  -2
   1  -1   7 9.14251 2.35882   1
  -1   2   7 898.888 25.5226  -2
   2  -1   7 898.888 25.5226   1
   3  -1   7 113.517 2.51994   1
  -1   4   8 757.870 12.0459  -2
   4  -1   7 757.870 12.0459   1
  -1   5   8 95.0926 5.08891  -2
   5  -1   7 95.0926 5.08891   1
  -1   6   8 244.075 8.87840  -2
   6  -1   7 244.075 8.87840   1
  -1   7   8 54.4514 7.57245  -2
   7  -1   7 54.4514 7.57245   1
  -1   8   8 111.290 16.8259  -2
   8  -1   7 111.290 16.8259   1
   0  -6   6 205.485 17.2060  -2
  -6   0   7 205.485 17.2060   1
  -5   0   7 12.9502 4.63760   1
   0  -4   6 118.526 15.6175  -2
  -4   0   7 118.526 15.6175   1
  -3   0   7 176.489 4.44591   1
   0  -2   7 106.715 5.38693  -2
  -2   0   7 106.715 5.38693   1
   0  -1   7 998.407 13.6353  -2
  -1   0   7 998.407 13.6353   1
   0   0   7 37.6410 2.56757  -2
   0   0   7 37.6410 2.56757   1
   0   1   7 854.532 10.8293  -2
   1   0   7 854.532 10.8293   1
   0   2   7 222.767 4.46302  -2
   2   0   7 222.767 4.46302   1
   0   3   7 220.395 6.06736  -2
   3   0   7 220.395 6.06736   1
   4   0   7 12.2124 1.26718   1
   0   5   8 321.437 7.02236  -2
   5   0   7 321.437 7.02236   1
   0   6   8 424.231 28.9777  -2
   6   0   7 424.231 28.9777   1
   0   7   8 406.900 10.2252  -2
   7   0   7 406.900 10.2252   1
   0   8   8 36.9215 8.15265  -2
   8   0   7 36.9215 8.15265   1
   0   9   8 71.8522 17.1520  -2
   9   0   7 71.8522 17.1520   1
   1  -6   6 59.0764 15.0699  -2
  -6   1   7 59.0764 15.0699   1
   1  -5   6 238.204 12.2467  -2
  -5   1   7 238.204 12.2467   1
   1  -4   6 169.430 13.3617  -2
  -4   1   7 169.430 13.3617   1
  -3   1   7 117.373 3.82635   1
  -2   1   7 380.054 7.30944   1
   1  -1   7 1.94344 3.73484  -2
  -1   1   7 1.94344 3.73484   1
   1   0   7 884.656 11.2354  -2
   0   1   7 884.656 11.2354   1
   1   1   7 336.826 5.08923  -2
   1   1   7 336.826 5.08923   1
   1   2   7 306.782 4.95928  -2
   2   1   7 306.782 4.95928   1
   1   3   7 191.538 5.04355  -2
   3   1   7 191.538 5.04355   1
   1   4   7 469.149 15.3203  -2
   4   1   7 469.149 15.3203   1
   5   1   7 308.851 3.68792   1
   6   1   7 403.400 10.5358   1
   1   7   8 5.13493 5.90283  -2
   7   1   7 5.13493 5.90283   1
   1   8   8 132.655 7.98966  -2
   8   1   7 132.655 7.98966   1
   1   9   8 98.1616 9.24730  -2
   9   1   7 98.1616 9.24730   1
   2  -6   6 246.742 19.1027  -2
  -6   2   7 246.742 19.1027   1
   2  -5   6 12.7313 7.30829  -2
  -5   2   7 12.7313 7.30829   1
   2  -4   6 260.490 19.5842  -2
  -4   2   7 260.490 19.5842   1
   2  -3   6 76.6530 11.8814  -2
  -3   2   7 76.6530 11.8814   1
   2  -2   6 -2.9260 12.0444  -2
  -2   2   7 -2.9260 12.0444   1
   2  -1   7 885.183 28.5761  -2
  -1   2   7 885.183 28.5761   1
   2   0   7 237.189 4.78087  -2
   0   2   7 237.189 4.78087   1
   2   1   7 323.090 4.64211  -2
   1   2   7 323.090 4.64211   1
   2   2   7 812.105 8.21518  -2
   2   2   7 812.105 8.21518   1
   2   3   7 598.186 7.89298  -2
   3   2   7 598.186 7.89298   1
   2   4   7 13.1661 5.12540  -2
   4   2   7 13.1661 5.12540   1
   2   5   7 456.330 12.5816  -2
   5   2   7 456.330 12.5816   1
   6   2   7 11.2039 2.03712   1
   2   7   8 88.2238 11.5377  -2
   7   2   7 88.2238 11.5377   1
   2   8   8 68.4703 6.92694  -2
   8   2   7 68.4703 6.92694   1
   2   9   8 52.6277 7.58762  -2
   9   2   7 52.6277 7.58762   1
   3  -6   6 27.8552 19.8210  -2
  -6   3   7 27.8552 19.8210   1
   3  -5   6 106.494 8.46154  -2
  -5   3   7 106.494 8.46154   1
   3  -4   6 33.1414 5.35898  -2
  -4   3   7 33.1414 5.35898   1
   3  -3   6 27.2300 7.09375  -2
  -3   3   7 27.2300 7.09375   1
   3  -2   6 41.0697 4.33673  -2
  -2   3   7 41.0697 4.33673   1
  -1   3   7 3.03392 1.08325   1
   3   0   7 218.535 9.51058  -2
   0   3   7 218.535 9.51058   1
   3   1   7 186.487 3.73260  -2
   1   3   7 186.487 3.73260   1
   3   2   7 614.704 7.22448  -2
   2   3   7 614.704 7.22448   1
   3   3   7 219.466 3.18359  -2
   3   3   7 219.466 3.18359   1
   3   4   7 54.0619 2.38893  -2
   4   3   7 54.0619 2.38893   1
   3   5   7 129.972 5.72161  -2
   5   3   7 129.972 5.72161   1
   6   3   7 11.1147 2.32179   1
   7   3   7 20.3348 3.37260   1
   3   8   8 124.615 8.21775  -2
   8   3   7 124.615 8.21775   1
   3   9   8 124.487 8.33726  -2
   9   3   7 124.487 8.33726   1
  -6   4   7 8.28008 7.06625   1
   4  -5   6 37.2423 11.7982  -2
  -5   4   7 37.2423 11.7982   1
   4  -4   6 140.832 8.45008  -2
  -4   4   7 140.832 8.45008   1
   4  -3   6 35.5512 6.30976  -2
  -3   4   7 35.5512 6.30976   1
   4  -2   6 11.2046 4.28554  -2
  -2   4   7 11.2046 4.28554   1
   4  -1   6 345.203 7.58807  -2
  -1   4   7 345.203 7.58807   1
   4   0   6 79.4790 6.23049  -2
   0   4   7 79.4790 6.23049   1
   4   1   7 451.836 10.3223  -2
   1   4   7 451.836 10.3223   1
   4   2   7 5.88457 2.72754  -2
   2   4   7 5.88457 2.72754   1
   4   3   7 51.9537 2.53431  -2
   3   4   7 51.9537 2.53431   1
   4   4   7 522.903 6.66469  -2
   4   4   7 522.903 6.66469   1
   4   5   7 52.2494 2.67280  -2
   5   4   7 52.2494 2.67280   1
   4   6   7 69.2001 5.09726  -2
   6   4   7 69.2001 5.09726   1
   4   7   7 143.790 11.5795  -2
   7   4   7 143.790 11.5795   1
   8   4   7 19.7060 4.00168   1
   4   9   8 12.9540 8.70031  -2
   9   4   7 12.9540 8.70031   1
   5  -5   6 80.1014 22.8833  -2
  -5   5   7 80.1014 22.8833   1
   5  -4   6 36.2967 10.3536  -2
  -4   5   7 36.2967 10.3536   1
   5  -3   6 53.6174 8.42909  -2
  -3   5   7 53.6174 8.42909   1
   5  -2   6 13.1934 8.98109  -2
  -2   5   7 13.1934 8.98109   1
   5  -1   6 3.17936 3.26292  -2
  -1   5   7 3.17936 3.26292   1
   5   0   6 3.99797 3.63706  -2
   0   5   7 3.99797 3.63706   1
   5   1   6 288.370 10.0865  -2
   1   5   7 288.370 10.0865   1
   5   2   7 524.913 20.6921  -2
   2   5   7 524.913 20.6921   1
   5   3   7 101.909 4.20575  -2
   3   5   7 101.909 4.20575   1
   5   4   7 47.1324 3.05918  -2
   4   5   7 47.1324 3.05918   1
   5   5   7 7.43652 1.33656  -2
   5   5   7 7.43652 1.33656   1
   5   6   7 24.0027 3.22174  -2
   6   5   7 24.0027 3.22174   1
   5   7   7 153.790 5.15014  -2
   7   5   7 153.790 5.15014   1
   5   8   7 124.642 8.71492  -2
   8   5   7 124.642 8.71492   1
   9   5   7 3.19759 4.00343   1
   6  -4   6 -14.000 21.1490  -2
  -4   6   7 -14.000 21.1490   1
   6  -3   6 31.9500 15.8082  -2
  -3   6   7 31.9500 15.8082   1
   6  -2   6 18.5706 9.10571  -2
  -2   6   7 18.5706 9.10571   1
   6  -1   6 4.90550 3.79739  -2
  -1   6   7 4.90550 3.79739   1
   6   0   6 260.542 6.19151  -2
   0   6   7 260.542 6.19151   1
   6   1   6 91.8615 5.78916  -2
   1   6   7 91.8615 5.78916   1
   2   6   7 203.777 3.46324   1
   6   3   7 106.606 10.2592  -2
   3   6   7 106.606 10.2592   1
   6   4   7 65.0412 4.39572  -2
   4   6   7 65.0412 4.39572   1
   6   5   7 31.1901 2.83962  -2
   5   6   7 31.1901 2.83962   1
   6   6   7 168.923 3.53287  -2
   6   6   7 168.923 3.53287   1
   6   7   7 46.0506 3.96470  -2
   7   6   7 46.0506 3.96470   1
   6   8   7 36.1076 7.35108  -2
   8   6   7 36.1076 7.35108   1
  -4   7   7 50.7215 11.1568   1
   7  -3   6 25.4605 21.6306  -2
  -3   7   7 25.4605 21.6306   1
   7  -2   6 -2.9986 16.5226  -2
  -2   7   7 -2.9986 16.5226   1
   7  -1   6 205.251 9.31343  -2
  -1   7   7 205.251 9.31343   1
   7   0   6 21.1060 4.72261  -2
   0   7   7 21.1060 4.72261   1
   7   1   6 528.185 8.46626  -2
   1   7   7 528.185 8.46626   1
   7   2   6 171.815 8.78487  -2
   2   7   7 171.815 8.78487   1
   3   7   7 -2.6293 2.02478   1
   4   7   7 60.5583 4.87423   1
   7   5   7 142.405 8.81261  -2
   5   7   7 142.405 8.81261   1
   7   6   7 47.2896 3.85085  -2
   6   7   7 47.2896 3.85085   1
   7   7   7 56.0125 2.89296  -2
   7   7   7 56.0125 2.89296   1
   7   8   7 22.0393 5.70142  -2
   8   7   7 22.0393 5.70142   1
   8  -2   6 89.5598 24.7663  -2
  -2   8   7 89.5598 24.7663   1
   8  -1   6 50.3974 7.09272  -2
  -1   8   7 50.3974 7.09272   1
   8   0   6 164.689 6.77603  -2
   0   8   7 164.689 6.77603   1
   8   1   6 63.6197 15.0225  -2
   1   8   7 63.6197 15.0225   1
   8   2   6 17.8455 5.42688  -2
   2   8   7 17.8455 5.42688   1
   8   3   6 232.386 7.40588  -2
   3   8   7 232.386 7.40588   1
   4   8   7 98.4521 4.54639   1
   8   5   7 123.612 9.02904  -2
   5   8   7 123.612 9.02904   1
   8   6   7 47.6853 6.15979  -2
   6   8   7 47.6853 6.15979   1
   8   7   7 17.1640 4.66124  -2
   7   8   7 17.1640 4.66124   1
   9   0   6 27.3869 7.59235  -2
   0   9   7 27.3869 7.59235   1
   9   1   6 115.528 6.95673  -2
   1   9   7 115.528 6.95673   1
   9   2   6 100.474 6.46250  -2
   2   9   7 100.474 6.46250   1
   9   3   6 189.323 7.47243  -2
   3   9   7 189.323 7.47243   1
   9   4   6 39.9893 6.73410  -2
   4   9   7 39.9893 6.73410   1
   5   9   7 68.8797 5.00042   1
  -2  -5   8 6.92454 4.35540   1
  -1  -5   8 54.3974 6.51290   1
  -5   0   9 4.00798 10.1307  -2
   0  -5   8 4.00798 10.1307   1
  -5   1   9 158.146 9.52220  -2
   1  -5   8 158.146 9.52220   1
  -5   2   9 15.1896 9.12463  -2
   2  -5   8 15.1896 9.12463   1
  -5   3   9 45.9328 10.1913  -2
   3  -5   8 45.9328 10.1913   1
  -4  -3   8 16.1402 7.18754  -2
  -3  -4   8 16.1402 7.18754   1
  -4  -2   8 121.323 8.88781  -2
  -2  -4   8 121.323 8.88781   1
  -1  -4   8 25.2005 4.00928   1
   0  -4   8 95.0517 6.92425   1
  -4   1   9 32.3500 7.21763  -2
   1  -4   8 32.3500 7.21763   1
  -4   2   9 83.1594 6.84999  -2
   2  -4   8 83.1594 6.84999   1
  -4   3   9 52.9225 9.69395  -2
   3  -4   8 52.9225 9.69395   1
  -4   4   9 197.806 10.0022  -2
   4  -4   8 197.806 10.0022   1
  -4   5   9 19.2921 10.5162  -2
   5  -4   8 19.2921 10.5162   1
  -3  -4   8 18.0570 7.14300  -2
  -4  -3   8 18.0570 7.14300   1
  -3  -3   8 227.251 9.29145  -2
  -3  -3   8 227.251 9.29145   1
  -3  -2   8 128.357 7.55098  -2
  -2  -3   8 128.357 7.55098   1
  -3  -1   8 56.7216 5.61511  -2
  -1  -3   8 56.7216 5.61511   1
   0  -3   8 55.0335 5.00974   1
   1  -3   8 19.5434 2.44872   1
  -3   2   9 171.549 6.39237  -2
   2  -3   8 171.549 6.39237   1
  -3   3   9 352.299 10.1139  -2
   3  -3   8 352.299 10.1139   1
  -3   4   9 68.7368 12.7249  -2
   4  -3   8 68.7368 12.7249   1
  -3   5   9 59.3521 9.04233  -2
   5  -3   8 59.3521 9.04233   1
  -3   6   9 37.2294 11.0475  -2
   6  -3   8 37.2294 11.0475   1
  -5  -2   8 26.6736 4.93222   1
  -2  -4   8 139.618 7.71719  -2
  -4  -2   8 139.618 7.71719   1
  -2  -3   8 156.968 5.92357  -2
  -3  -2   8 156.968 5.92357   1
  -2  -2   8 51.4909 3.56019  -2
  -2  -2   8 51.4909 3.56019   1
  -2  -1   8 113.595 5.30032  -2
  -1  -2   8 113.595 5.30032   1
  -2   0   8 48.3358 9.09524  -2
   0  -2   8 48.3358 9.09524   1
   1  -2   8 17.8580 2.73779   1
   2  -2   8 101.058 3.54673   1
  -2   3   9 76.6582 5.45747  -2
   3  -2   8 76.6582 5.45747   1
  -2   4   9 198.215 6.45320  -2
   4  -2   8 198.215 6.45320   1
  -2   5   9 -1.5308 5.74607  -2
   5  -2   8 -1.5308 5.74607   1
  -2   6   9 12.2538 8.12532  -2
   6  -2   8 12.2538 8.12532   1
  -2   7   9 51.5041 19.3700  -2
   7  -2   8 51.5041 19.3700   1
  -5  -1   8 9.71254 3.13993   1
  -1  -4   8 96.1629 11.2570  -2
  -4  -1   8 96.1629 11.2570   1
  -1  -3   8 45.5506 5.90692  -2
  -3  -1   8 45.5506 5.90692   1
  -1  -2   8 119.412 4.15150  -2
  -2  -1   8 119.412 4.15150   1
  -1  -1   8 1.73767 3.23136  -2
  -1  -1   8 1.73767 3.23136   1
  -1   0   8 39.2959 3.17405  -2
   0  -1   8 39.2959 3.17405   1
  -1   1   8 96.8140 3.88645  -2
   1  -1   8 96.8140 3.88645   1
  -1   2   8 426.556 14.5000  -2
   2  -1   8 426.556 14.5000   1
   3  -1   8 15.3717 1.99714   1
  -1   4   9 114.723 5.43779  -2
   4  -1   8 114.723 5.43779   1
  -1   5   9 11.1597 6.99582  -2
   5  -1   8 11.1597 6.99582   1
  -1   6   9 35.0849 6.73719  -2
   6  -1   8 35.0849 6.73719   1
  -1   7   9 -6.2787 15.3481  -2
   7  -1   8 -6.2787 15.3481   1
  -1   8   9 17.0495 18.1284  -2
   8  -1   8 17.0495 18.1284   1
   0  -6   7 86.3655 11.0139  -2
  -6   0   8 86.3655 11.0139   1
   0  -4   7 55.6775 17.2626  -2
  -4   0   8 55.6775 17.2626   1
   0  -3   8 177.874 14.2310  -2
  -3   0   8 177.874 14.2310   1
   0  -2   8 93.3465 5.66122  -2
  -2   0   8 93.3465 5.66122   1
   0  -1   8 24.3569 6.00398  -2
  -1   0   8 24.3569 6.00398   1
   0   0   8 29.2478 3.89793  -2
   0   0   8 29.2478 3.89793   1
   0   1   8 99.9644 3.99674  -2
   1   0   8 99.9644 3.99674   1
   0   2   8 29.2446 5.78219  -2
   2   0   8 29.2446 5.78219   1
   0   3   8 660.639 13.6494  -2
   3   0   8 660.639 13.6494   1
   0   4   9 -3.6369 10.4691  -2
   4   0   8 -3.6369 10.4691   1
   0   5   9 152.733 5.92136  -2
   5   0   8 152.733 5.92136   1
   0   6   9 108.195 7.33068  -2
   6   0   8 108.195 7.33068   1
   0   7   9 32.8182 11.8931  -2
   7   0   8 32.8182 11.8931   1
   0   8   9 42.4062 9.05902  -2
   8   0   8 42.4062 9.05902   1
   1  -6   7 29.8127 17.3210  -2
  -6   1   8 29.8127 17.3210   1
   1  -5   7 34.8440 14.6776  -2
  -5   1   8 34.8440 14.6776   1
   1  -4   7 356.608 23.6255  -2
  -4   1   8 356.608 23.6255   1
  -3   1   8 34.4434 3.05159   1
   1  -2   8 68.7718 11.8442  -2
  -2   1   8 68.7718 11.8442   1
   1  -1   8 104.497 5.17019  -2
  -1   1   8 104.497 5.17019   1
   1   0   8 108.164 5.11716  -2
   0   1   8 108.164 5.11716   1
   1   1   8 2.32442 1.98372  -2
   1   1   8 2.32442 1.98372   1
   1   2   8 251.656 4.76401  -2
   2   1   8 251.656 4.76401   1
   1   3   8 122.851 4.26268  -2
   3   1   8 122.851 4.26268   1
   4   1   8 14.1238 1.90420   1
   5   1   8 218.374 4.47810   1
   1   6   9 19.6693 5.02115  -2
   6   1   8 19.6693 5.02115   1
   1   7   9 129.118 7.19759  -2
   7   1   8 129.118 7.19759   1
   1   8   9 6.59468 7.72387  -2
   8   1   8 6.59468 7.72387   1
   9   1   8 31.1585 7.66035   1
   2  -6   7 54.6074 16.9458  -2
  -6   2   8 54.6074 16.9458   1
   2  -5   7 149.384 16.3629  -2
  -5   2   8 149.384 16.3629   1
   2  -4   7 43.1856 11.6393  -2
  -4   2   8 43.1856 11.6393   1
   2  -3   7 205.513 21.4078  -2
  -3   2   8 205.513 21.4078   1
  -2   2   8 22.2090 2.03992   1
  -1   2   8 416.254 6.69672   1
   2   0   8 42.7955 3.90586  -2
   0   2   8 42.7955 3.90586   1
   2   1   8 268.139 4.55262  -2
   1   2   8 268.139 4.55262   1
   2   2   8 497.236 6.39157  -2
   2   2   8 497.236 6.39157   1
   2   3   8 1053.93 14.6607  -2
   3   2   8 1053.93 14.6607   1
   2   4   8 398.973 6.55072  -2
   4   2   8 398.973 6.55072   1
   2   5   8 528.609 18.9470  -2
   5   2   8 528.609 18.9470   1
   6   2   8 49.5791 4.98588   1
   2   7   9 12.4880 11.3485  -2
   7   2   8 12.4880 11.3485   1
   2   8   9 181.556 8.56995  -2
   8   2   8 181.556 8.56995   1
   2   9   9 -0.6608 7.55282  -2
   9   2   8 -0.6608 7.55282   1
   3  -5   7 32.5132 17.2512  -2
  -5   3   8 32.5132 17.2512   1
   3  -4   7 111.795 14.9620  -2
  -4   3   8 111.795 14.9620   1
   3  -3   7 37.0185 10.9545  -2
  -3   3   8 37.0185 10.9545   1
   3  -2   7 1001.20 44.7412  -2
  -2   3   8 1001.20 44.7412   1
  -1   3   8 48.2401 2.43065   1
   3   0   8 671.489 23.7641  -2
   0   3   8 671.489 23.7641   1
   3   1   8 125.408 3.84349  -2
   1   3   8 125.408 3.84349   1
   3   2   8 1087.73 10.9112  -2
   2   3   8 1087.73 10.9112   1
   3   3   8 88.0117 2.30656  -2
   3   3   8 88.0117 2.30656   1
   3   4   8 415.472 5.74513  -2
   4   3   8 415.472 5.74513   1
   3   5   8 258.201 10.6662  -2
   5   3   8 258.201 10.6662   1
   6   3   8 11.4034 1.88412   1
   7   3   8 104.681 5.57882   1
   3   8   9 -2.4138 7.92491  -2
   8   3   8 -2.4138 7.92491   1
   3   9   9 111.381 8.42426  -2
   9   3   8 111.381 8.42426   1
   4  -5   7 183.551 21.1241  -2
  -5   4   8 183.551 21.1241   1
   4  -3   7 433.340 11.1011  -2
  -3   4   8 433.340 11.1011   1
   4  -2   7 57.0060 5.55568  -2
  -2   4   8 57.0060 5.55568   1
   4  -1   7 706.822 10.5064  -2
  -1   4   8 706.822 10.5064   1
   4   0   7 10.3491 4.93516  -2
   0   4   8 10.3491 4.93516   1
   4   1   8 273.775 10.4563  -2
   1   4   8 273.775 10.4563   1
   4   2   8 419.920 7.16159  -2
   2   4   8 419.920 7.16159   1
   4   3   8 427.619 5.55969  -2
   3   4   8 427.619 5.55969   1
   4   4   8 537.022 6.59276  -2
   4   4   8 537.022 6.59276   1
   4   5   8 226.122 5.95614  -2
   5   4   8 226.122 5.95614   1
   4   6   8 516.842 8.42605  -2
   6   4   8 516.842 8.42605   1
   4   7   8 81.8426 11.6982  -2
   7   4   8 81.8426 11.6982   1
   8   4   8 82.1396 6.91765   1
   9   4   8 5.57350 3.75260   1
  -5   5   8 25.7037 7.43480   1
   5  -4   7 174.828 20.0685  -2
  -4   5   8 174.828 20.0685   1
   5  -3   7 -29.301 10.4577  -2
  -3   5   8 -29.301 10.4577   1
   5  -2   7 289.123 8.29582  -2
  -2   5   8 289.123 8.29582   1
   5  -1   7 82.5431 4.49842  -2
  -1   5   8 82.5431 4.49842   1
   5   0   7 321.682 6.89684  -2
   0   5   8 321.682 6.89684   1
   5   1   7 764.766 19.7986  -2
   1   5   8 764.766 19.7986   1
   5   2   8 546.533 16.1104  -2
   2   5   8 546.533 16.1104   1
   5   3   8 259.122 5.77651  -2
   3   5   8 259.122 5.77651   1
   5   4   8 215.238 7.69573  -2
   4   5   8 215.238 7.69573   1
   5   5   8 909.779 13.7235  -2
   5   5   8 909.779 13.7235   1
   5   6   8 76.2560 3.89489  -2
   6   5   8 76.2560 3.89489   1
   5   7   8 581.702 9.81223  -2
   7   5   8 581.702 9.81223   1
   5   8   8 27.2725 13.4081  -2
   8   5   8 27.2725 13.4081   1
   6  -4   7 59.6520 23.1502  -2
  -4   6   8 59.6520 23.1502   1
   6  -3   7 128.527 11.9130  -2
  -3   6   8 128.527 11.9130   1
   6  -2   7 64.3249 6.73230  -2
  -2   6   8 64.3249 6.73230   1
   6  -1   7 253.064 5.76360  -2
  -1   6   8 253.064 5.76360   1
   6   0   7 421.023 7.71471  -2
   0   6   8 421.023 7.71471   1
   6   1   7 1018.98 14.9255  -2
   1   6   8 1018.98 14.9255   1
   2   6   8 3.46549 2.30289   1
   3   6   8 71.2614 2.87141   1
   6   4   8 505.446 10.0685  -2
   4   6   8 505.446 10.0685   1
   6   5   8 66.7690 4.54839  -2
   5   6   8 66.7690 4.54839   1
   6   6   8 786.845 11.6942  -2
   6   6   8 786.845 11.6942   1
   6   7   8 50.6719 4.15712  -2
   7   6   8 50.6719 4.15712   1
   6   8   8 130.240 8.18314  -2
   8   6   8 130.240 8.18314   1
   7  -3   7 43.0274 22.3664  -2
  -3   7   8 43.0274 22.3664   1
   7  -2   7 287.245 21.0249  -2
  -2   7   8 287.245 21.0249   1
   7  -1   7 14.2833 8.38482  -2
  -1   7   8 14.2833 8.38482   1
   7   0   7 417.179 10.4596  -2
   0   7   8 417.179 10.4596   1
   7   1   7 7.47982 5.84085  -2
   1   7   8 7.47982 5.84085   1
   7   2   7 95.4756 15.6996  -2
   2   7   8 95.4756 15.6996   1
   3   7   8 109.687 4.22756   1
   4   7   8 78.5247 3.86294   1
   7   5   8 596.381 15.9480  -2
   5   7   8 596.381 15.9480   1
   7   6   8 58.3315 5.68514  -2
   6   7   8 58.3315 5.68514   1
   7   7   8 114.856 4.28569  -2
   7   7   8 114.856 4.28569   1
   8  -2   7 15.4857 24.8810  -2
  -2   8   8 15.4857 24.8810   1
   8  -1   7 154.142 11.0459  -2
  -1   8   8 154.142 11.0459   1
   8   0   7 58.8184 16.9271  -2
   0   8   8 58.8184 16.9271   1
   8   1   7 157.791 8.39523  -2
   1   8   8 157.791 8.39523   1
   8   2   7 82.5775 6.02260  -2
   2   8   8 82.5775 6.02260   1
   8   3   7 154.169 6.46090  -2
   3   8   8 154.169 6.46090   1
   4   8   8 135.702 5.30689   1
   5   8   8 9.68074 2.52615   1
   8   6   8 125.713 6.65129  -2
   6   8   8 125.713 6.65129   1
   9   0   7 114.199 13.2153  -2
   0   9   8 114.199 13.2153   1
   9   1   7 101.977 7.36612  -2
   1   9   8 101.977 7.36612   1
   9   2   7 56.0076 6.56311  -2
   2   9   8 56.0076 6.56311   1
   9   3   7 108.274 7.06011  -2
   3   9   8 108.274 7.06011   1
   9   4   7 16.2752 6.95205  -2
   4   9   8 16.2752 6.95205   1
  -4  -2   9 110.946 9.36063  -2
  -2  -4   9 110.946 9.36063   1
  -1  -4   9 22.4055 4.17341   1
   0  -4   9 173.503 8.36925   1
  -4   1  10 21.6557 10.5760  -2
   1  -4   9 21.6557 10.5760   1
  -4   2  10 16.5658 10.3184  -2
   2  -4   9 16.5658 10.3184   1
  -4   3  10 60.9120 9.38277  -2
   3  -4   9 60.9120 9.38277   1
  -3  -3   9 87.2371 7.27391  -2
  -3  -3   9 87.2371 7.27391   1
  -3  -2   9 21.0947 7.17626  -2
  -2  -3   9 21.0947 7.17626   1
  -3  -1   9 376.924 12.9379  -2
  -1  -3   9 376.924 12.9379   1
   0  -3   9 34.5073 19.2221   1
   1  -3   9 -0.1396 2.65717   1
  -3   2  10 55.1975 6.70125  -2
   2  -3   9 55.1975 6.70125   1
  -3   3  10 40.1404 6.36672  -2
   3  -3   9 40.1404 6.36672   1
  -3   4  10 308.258 10.3315  -2
   4  -3   9 308.258 10.3315   1
  -3   5  10 20.5162 10.1907  -2
   5  -3   9 20.5162 10.1907   1
  -2  -4   9 137.903 10.2953  -2
  -4  -2   9 137.903 10.2953   1
  -2  -3   9 29.8507 6.23202  -2
  -3  -2   9 29.8507 6.23202   1
  -2  -2   9 240.133 6.24628  -2
  -2  -2   9 240.133 6.24628   1
  -2  -1   9 123.550 6.05219  -2
  -1  -2   9 123.550 6.05219   1
  -2   0   9 364.646 9.38837  -2
   0  -2   9 364.646 9.38837   1
  -2   1   9 419.627 12.6507  -2
   1  -2   9 419.627 12.6507   1
   2  -2   9 10.0354 2.19270   1
  -2   3  10 560.065 9.79347  -2
   3  -2   9 560.065 9.79347   1
  -2   4  10 147.611 48.7009  -2
   4  -2   9 147.611 48.7009   1
  -2   5  10 270.402 8.98461  -2
   5  -2   9 270.402 8.98461   1
  -2   6  10 13.8280 9.44832  -2
   6  -2   9 13.8280 9.44832   1
  -4  -1   9 -6.9180 3.91517   1
  -1  -3   9 406.817 11.3953  -2
  -3  -1   9 406.817 11.3953   1
  -1  -2   9 122.552 5.38749  -2
  -2  -1   9 122.552 5.38749   1
  -1  -1   9 655.062 14.1023  -2
  -1  -1   9 655.062 14.1023   1
  -1   0   9 406.492 9.11891  -2
   0  -1   9 406.492 9.11891   1
  -1   1   9 204.400 7.48652  -2
   1  -1   9 204.400 7.48652   1
  -1   2   9 469.329 15.6334  -2
   2  -1   9 469.329 15.6334   1
   3  -1   9 177.487 4.54592   1
  -1   4  10 159.247 6.94440  -2
   4  -1   9 159.247 6.94440   1
  -1   5  10 53.6690 44.4998  -2
   5  -1   9 53.6690 44.4998   1
  -1   6  10 270.161 8.74975  -2
   6  -1   9 270.161 8.74975   1
  -1   7  10 14.7019 18.0738  -2
   7  -1   9 14.7019 18.0738   1
  -4   0   9 252.733 8.55539   1
   0  -3   9 43.9641 15.7357  -2
  -3   0   9 43.9641 15.7357   1
   0  -2   9 383.479 9.22598  -2
  -2   0   9 383.479 9.22598   1
   0  -1   9 426.593 8.80001  -2
  -1   0   9 426.593 8.80001   1
   0   0   9 391.443 7.44525  -2
   0   0   9 391.443 7.44525   1
   0   1   9 337.129 8.72513  -2
   1   0   9 337.129 8.72513   1
   0   2   9 65.4351 11.8507  -2
   2   0   9 65.4351 11.8507   1
   0   3   9 108.218 9.28264  -2
   3   0   9 108.218 9.28264   1
   4   0   9 3.72910 1.73279   1
   0   5  10 360.231 9.38999  -2
   5   0   9 360.231 9.38999   1
   0   6  10 -9.9336 5.38702  -2
   6   0   9 -9.9336 5.38702   1
   0   7  10 159.979 9.46261  -2
   7   0   9 159.979 9.46261   1
   0   8  10 38.9134 9.52481  -2
   8   0   9 38.9134 9.52481   1
   1  -5   8 179.379 19.3282  -2
  -5   1   9 179.379 19.3282   1
   1  -4   8 7.89009 15.5427  -2
  -4   1   9 7.89009 15.5427   1
  -3   1   9 99.8940 6.23320   1
   1  -2   9 466.507 18.6840  -2
  -2   1   9 466.507 18.6840   1
   1  -1   9 205.681 7.19079  -2
  -1   1   9 205.681 7.19079   1
   1   0   9 372.761 7.78962  -2
   0   1   9 372.761 7.78962   1
   1   1   9 -2.4160 2.37854  -2
   1   1   9 -2.4160 2.37854   1
   1   2   9 728.987 10.1688  -2
   2   1   9 728.987 10.1688   1
   1   3   9 81.5584 11.7893  -2
   3   1   9 81.5584 11.7893   1
   4   1   9 347.908 7.03831   1
   5   1   9 6.17364 4.38125   1
   1   6  10 103.830 6.12371  -2
   6   1   9 103.830 6.12371   1
   1   7  10 12.8885 7.46231  -2
   7   1   9 12.8885 7.46231   1
   1   8  10 167.038 9.67070  -2
   8   1   9 167.038 9.67070   1
   2  -5   8 26.6381 17.3018  -2
  -5   2   9 26.6381 17.3018   1
   2  -4   8 47.7015 16.2136  -2
  -4   2   9 47.7015 16.2136   1
   2  -3   8 186.728 25.3733  -2
  -3   2   9 186.728 25.3733   1
  -2   2   9 141.765 5.71963   1
   2  -1   9 465.561 20.4436  -2
  -1   2   9 465.561 20.4436   1
   2   0   9 44.1805 4.67643  -2
   0   2   9 44.1805 4.67643   1
   2   1   9 769.141 10.7507  -2
   1   2   9 769.141 10.7507   1
   2   2   9 145.860 3.42080  -2
   2   2   9 145.860 3.42080   1
   2   3   9 564.710 9.28691  -2
   3   2   9 564.710 9.28691   1
   2   4   9 77.2493 9.02359  -2
   4   2   9 77.2493 9.02359   1
   2   5   9 260.841 14.1756  -2
   5   2   9 260.841 14.1756   1
   2   6  10 10.5677 13.3052  -2
   6   2   9 10.5677 13.3052   1
   2   7  10 228.000 9.75243  -2
   7   2   9 228.000 9.75243   1
   2   8  10 18.5091 8.06060  -2
   8   2   9 18.5091 8.06060   1
   3  -5   8 75.0626 19.4167  -2
  -5   3   9 75.0626 19.4167   1
   3  -4   8 43.4475 16.8469  -2
  -4   3   9 43.4475 16.8469   1
   3  -3   8 346.552 15.8027  -2
  -3   3   9 346.552 15.8027   1
   3  -2   8 85.3475 7.14637  -2
  -2   3   9 85.3475 7.14637   1
  -1   3   9 131.238 4.52795   1
   3   0   9 89.2199 9.12344  -2
   0   3   9 89.2199 9.12344   1
   3   1   9 81.5457 3.53747  -2
   1   3   9 81.5457 3.53747   1
   3   2   9 605.371 7.27209  -2
   2   3   9 605.371 7.27209   1
   3   3   9 32.1102 2.16793  -2
   3   3   9 32.1102 2.16793   1
   3   4   9 293.793 7.28952  -2
   4   3   9 293.793 7.28952   1
   3   5   9 18.2168 5.47449  -2
   5   3   9 18.2168 5.47449   1
   3   6   9 132.679 13.1324  -2
   6   3   9 132.679 13.1324   1
   7   3   9 8.01230 3.62087   1
   3   8  10 210.679 10.1304  -2
   8   3   9 210.679 10.1304   1
   4  -4   8 209.914 20.5091  -2
  -4   4   9 209.914 20.5091   1
   4  -3   8 14.7619 14.8865  -2
  -3   4   9 14.7619 14.8865   1
   4  -2   8 176.034 14.0525  -2
  -2   4   9 176.034 14.0525   1
   4  -1   8 86.2067 5.83317  -2
  -1   4   9 86.2067 5.83317   1
   4   0   8 2.25135 7.26058  -2
   0   4   9 2.25135 7.26058   1
   4   1   9 602.522 17.1634  -2
   1   4   9 602.522 17.1634   1
   4   2   9 89.8204 4.96938  -2
   2   4   9 89.8204 4.96938   1
   4   3   9 302.165 5.30071  -2
   3   4   9 302.165 5.30071   1
   4   4   9 9.26083 2.19652  -2
   4   4   9 9.26083 2.19652   1
   4   5   9 46.5821 3.76732  -2
   5   4   9 46.5821 3.76732   1
   4   6   9 28.9904 5.96384  -2
   6   4   9 28.9904 5.96384   1
   4   7   9 114.719 13.5618  -2
   7   4   9 114.719 13.5618   1
   8   4   9 5.21404 3.70887   1
   5  -4   8 36.4707 21.5625  -2
  -4   5   9 36.4707 21.5625   1
   5  -3   8 76.1375 17.4656  -2
  -3   5   9 76.1375 17.4656   1
   5  -2   8 2.63588 6.08124  -2
  -2   5   9 2.63588 6.08124   1
   5  -1   8 10.9450 4.53729  -2
  -1   5   9 10.9450 4.53729   1
   5   0   8 155.548 5.55388  -2
   0   5   9 155.548 5.55388   1
   5   1   8 374.221 13.5609  -2
   1   5   9 374.221 13.5609   1
   5   2   9 242.006 11.9274  -2
   2   5   9 242.006 11.9274   1
   5   3   9 27.3004 7.39275  -2
   3   5   9 27.3004 7.39275   1
   5   4   9 63.8749 4.03044  -2
   4   5   9 63.8749 4.03044   1
   5   5   9 144.100 3.98684  -2
   5   5   9 144.100 3.98684   1
   5   6   9 127.011 5.86242  -2
   6   5   9 127.011 5.86242   1
   5   7   9 52.8445 7.04828  -2
   7   5   9 52.8445 7.04828   1
   5   8   9 45.7765 13.9741  -2
   8   5   9 45.7765 13.9741   1
   6  -3   8 70.6138 19.9645  -2
  -3   6   9 70.6138 19.9645   1
   6  -2   8 0.56494 7.29165  -2
  -2   6   9 0.56494 7.29165   1
   6  -1   8 60.8561 7.00189  -2
  -1   6   9 60.8561 7.00189   1
   6   0   8 117.215 5.48764  -2
   0   6   9 117.215 5.48764   1
   6   1   8 14.1966 5.47509  -2
   1   6   9 14.1966 5.47509   1
   2   6   9 53.0781 4.84996   1
   3   6   9 2.68478 3.51955   1
   6   4   9 2.62391 7.24161  -2
   4   6   9 2.62391 7.24161   1
   6   5   9 111.901 4.74287  -2
   5   6   9 111.901 4.74287   1
   6   6   9 4.83061 2.35442  -2
   6   6   9 4.83061 2.35442   1
   6   7   9 98.1307 6.94603  -2
   7   6   9 98.1307 6.94603   1
   6   8   9 26.7560 8.04316  -2
   8   6   9 26.7560 8.04316   1
   7  -2   8 91.8352 19.7641  -2
  -2   7   9 91.8352 19.7641   1
   7  -1   8 -2.3066 10.0109  -2
  -1   7   9 -2.3066 10.0109   1
   7   0   8 21.4683 5.89944  -2
   0   7   9 21.4683 5.89944   1
   7   1   8 105.599 15.9649  -2
   1   7   9 105.599 15.9649   1
   7   2   8 9.46725 17.7758  -2
   2   7   9 9.46725 17.7758   1
   3   7   9 65.8369 4.31511   1
   7   4   9 94.4177 10.5889  -2
   4   7   9 94.4177 10.5889   1
   7   5   9 46.1092 9.44867  -2
   5   7   9 46.1092 9.44867   1
   7   6   9 90.6999 6.11594  -2
   6   7   9 90.6999 6.11594   1
   7   7   9 46.2741 4.02435  -2
   7   7   9 46.2741 4.02435   1
   8  -1   8 -13.777 80.3598  -2
  -1   8   9 -13.777 80.3598   1
   8   0   8 44.5909 18.2336  -2
   0   8   9 44.5909 18.2336   1
   8   1   8 33.6939 9.44396  -2
   1   8   9 33.6939 9.44396   1
   8   2   8 214.435 10.2937  -2
   2   8   9 214.435 10.2937   1
   8   3   8 5.91287 9.36710  -2
   3   8   9 5.91287 9.36710   1
   4   8   9 44.3986 3.69794   1
   5   8   9 17.6477 3.11093   1
   8   6   9 24.5548 9.72911  -2
   6   8   9 24.5548 9.72911   1
   9   2   8 -7.8264 10.2998  -2
   2   9   9 -7.8264 10.2998   1
   9   3   8 94.1625 7.17438  -2
   3   9   9 94.1625 7.17438   1
  -3  -1  10 9.14545 8.17716  -2
  -1  -3  10 9.14545 8.17716   1
   0  -3  10 8.69066 3.99365   1
   1  -3  10 20.6009 4.54841   1
  -3   2  11 45.1159 11.6476  -2
   2  -3  10 45.1159 11.6476   1
  -3   3  11 197.391 11.9451  -2
   3  -3  10 197.391 11.9451   1
   4  -3  10 4.38267 4.92436   1
  -3  -2  10 17.4912 4.93257   1
  -2  -2  10 28.1148 6.38859  -2
  -2  -2  10 28.1148 6.38859   1
  -2  -1  10 61.2771 7.34239  -2
  -1  -2  10 61.2771 7.34239   1
  -2   0  10 45.9553 8.19289  -2
   0  -2  10 45.9553 8.19289   1
  -2   1  10 15.7649 17.5573  -2
   1  -2  10 15.7649 17.5573   1
   2  -2  10 154.103 6.13992   1
  -2   3  11 -13.057 55.9458  -2
   3  -2  10 -13.057 55.9458   1
  -2   4  11 93.3007 10.3388  -2
   4  -2  10 93.3007 10.3388   1
  -2   5  11 -14.519 7.81603  -2
   5  -2  10 -14.519 7.81603   1
  -1  -3  10 32.8648 8.05885  -2
  -3  -1  10 32.8648 8.05885   1
  -1  -2  10 52.6601 7.46203  -2
  -2  -1  10 52.6601 7.46203   1
  -1  -1  10 94.9827 5.72002  -2
  -1  -1  10 94.9827 5.72002   1
  -1   0  10 161.053 7.26326  -2
   0  -1  10 161.053 7.26326   1
  -1   1  10 94.4836 7.02283  -2
   1  -1  10 94.4836 7.02283   1
  -1   2  10 164.163 10.3429  -2
   2  -1  10 164.163 10.3429   1
  -1   3  11 139.881 12.5294  -2
   3  -1  10 139.881 12.5294   1
  -1   4  11 30.9837 10.4702  -2
   4  -1  10 30.9837 10.4702   1
  -1   5  11 185.488 16.4862  -2
   5  -1  10 185.488 16.4862   1
  -1   6  11 4.96562 7.57005  -2
   6  -1  10 4.96562 7.57005   1
  -4   0  10 31.0624 8.98838   1
  -3   0  10 15.7934 6.10463   1
   0  -1  10 185.276 9.70649  -2
  -1   0  10 185.276 9.70649   1
   0   0  10 6.11521 5.67143  -2
   0   0  10 6.11521 5.67143   1
   0   1  10 25.9229 10.9125  -2
   1   0  10 25.9229 10.9125   1
   0   2  10 124.423 8.14611  -2
   2   0  10 124.423 8.14611   1
   3   0  10 13.6057 3.79411   1
   4   0  10 54.3691 4.51458   1
   0   5  11 -2.6837 9.74467  -2
   5   0  10 -2.6837 9.74467   1
   0   6  11 32.3281 6.45210  -2
   6   0  10 32.3281 6.45210   1
   0   7  11 2.12951 8.76359  -2
   7   0  10 2.12951 8.76359   1
  -3   1  10 13.9375 5.28667   1
  -2   1  10 3.86301 4.62990   1
   1  -1  10 73.0655 10.8966  -2
  -1   1  10 73.0655 10.8966   1
   1   0  10 10.6237 7.53894  -2
   0   1  10 10.6237 7.53894   1
   1   1  10 10.0935 5.66519  -2
   1   1  10 10.0935 5.66519   1
   1   2  10 39.0887 6.11960  -2
   2   1  10 39.0887 6.11960   1
   1   3  10 -5.4373 6.47797  -2
   3   1  10 -5.4373 6.47797   1
   4   1  10 3.01936 2.88352   1
   5   1  10 21.9131 5.25322   1
   1   6  11 13.0546 6.53597  -2
   6   1  10 13.0546 6.53597   1
   1   7  11 22.3768 8.53326  -2
   7   1  10 22.3768 8.53326   1
   2  -4   9 49.1370 18.2278  -2
  -4   2  10 49.1370 18.2278   1
   2  -3   9 71.7511 16.5264  -2
  -3   2  10 71.7511 16.5264   1
  -2   2  10 10.2378 4.27800   1
  -1   2  10 97.8968 6.33629   1
   2   0  10 144.616 9.83948  -2
   0   2  10 144.616 9.83948   1
   2   1  10 45.2042 5.61777  -2
   1   2  10 45.2042 5.61777   1
   2   2  10 4.80362 3.09501  -2
   2   2  10 4.80362 3.09501   1
   2   3  10 126.583 8.67963  -2
   3   2  10 126.583 8.67963   1
   2   4  10 80.8638 6.49855  -2
   4   2  10 80.8638 6.49855   1
   5   2  10 39.1135 2.50921   1
   6   2  10 26.9893 2.59098   1
   2   7  11 18.5602 9.16007  -2
   7   2  10 18.5602 9.16007   1
   8   2  10 67.2273 6.43011   1
   3  -4   9 9.04019 17.5593  -2
  -4   3  10 9.04019 17.5593   1
   3  -3   9 15.6848 16.3281  -2
  -3   3  10 15.6848 16.3281   1
   3  -2   9 572.327 13.0492  -2
  -2   3  10 572.327 13.0492   1
  -1   3  10 93.0312 4.81097   1
   3   0  10 63.3263 8.82215  -2
   0   3  10 63.3263 8.82215   1
   3   1  10 25.4428 8.44731  -2
   1   3  10 25.4428 8.44731   1
   3   2  10 168.223 7.92419  -2
   2   3  10 168.223 7.92419   1
   3   3  10 28.7074 2.44133  -2
   3   3  10 28.7074 2.44133   1
   3   4  10 676.721 10.4928  -2
   4   3  10 676.721 10.4928   1
   3   5  10 0.55232 6.33016  -2
   5   3  10 0.55232 6.33016   1
   3   6  10 190.474 14.6505  -2
   6   3  10 190.474 14.6505   1
   3   7  11 200.522 11.0599  -2
   7   3  10 200.522 11.0599   1
   8   3  10 26.2258 4.06894   1
  -4   4  10 38.9418 9.21303   1
   4  -3   9 291.845 20.6465  -2
  -3   4  10 291.845 20.6465   1
   4  -2   9 146.343 7.64284  -2
  -2   4  10 146.343 7.64284   1
   4  -1   9 171.120 6.87272  -2
  -1   4  10 171.120 6.87272   1
   0   4  10 7.91752 2.82856   1
   4   1  10 137.559 7.08502  -2
   1   4  10 137.559 7.08502   1
   4   2  10 82.3206 6.88593  -2
   2   4  10 82.3206 6.88593   1
   4   3  10 722.661 15.7601  -2
   3   4  10 722.661 15.7601   1
   4   4  10 23.7268 2.50415  -2
   4   4  10 23.7268 2.50415   1
   4   5  10 564.605 10.5120  -2
   5   4  10 564.605 10.5120   1
   4   6  10 80.8172 6.35551  -2
   6   4  10 80.8172 6.35551   1
   4   7  10 197.762 10.1642  -2
   7   4  10 197.762 10.1642   1
   8   4  10 9.61758 4.56446   1
   5  -3   9 81.6999 20.2564  -2
  -3   5  10 81.6999 20.2564   1
   5  -2   9 267.589 19.9914  -2
  -2   5  10 267.589 19.9914   1
   5  -1   9 -3.0120 5.77609  -2
  -1   5  10 -3.0120 5.77609   1
   5   0   9 321.564 8.68778  -2
   0   5  10 321.564 8.68778   1
   5   1   9 15.6371 7.31971  -2
   1   5  10 15.6371 7.31971   1
   2   5  10 78.4813 16.3827   1
   5   3  10 34.8850 5.73243  -2
   3   5  10 34.8850 5.73243   1
   5   4  10 576.060 14.8202  -2
   4   5  10 576.060 14.8202   1
   5   5  10 48.3414 3.62105  -2
   5   5  10 48.3414 3.62105   1
   5   6  10 160.620 5.56996  -2
   6   5  10 160.620 5.56996   1
   5   7  10 213.987 9.63496  -2
   7   5  10 213.987 9.63496   1
   5   8  10 18.1270 15.0431  -2
   8   5  10 18.1270 15.0431   1
   6  -2   9 13.3489 19.5910  -2
  -2   6  10 13.3489 19.5910   1
   6  -1   9 211.526 8.77050  -2
  -1   6  10 211.526 8.77050   1
   6   0   9 3.78542 5.74940  -2
   0   6  10 3.78542 5.74940   1
   6   1   9 76.4501 14.5831  -2
   1   6  10 76.4501 14.5831   1
   2   6  10 8.17497 3.88534   1
   3   6  10 137.098 7.54210   1
   6   4  10 88.4578 6.97254  -2
   4   6  10 88.4578 6.97254   1
   6   5  10 161.809 7.14107  -2
   5   6  10 161.809 7.14107   1
   6   6  10 407.058 8.00518  -2
   6   6  10 407.058 8.00518   1
   6   7  10 83.0426 7.26885  -2
   7   6  10 83.0426 7.26885   1
   7  -1   9 16.1664 11.1483  -2
  -1   7  10 16.1664 11.1483   1
   7   0   9 145.489 7.35739  -2
   0   7  10 145.489 7.35739   1
   7   1   9 10.1722 15.6116  -2
   1   7  10 10.1722 15.6116   1
   7   2   9 269.362 10.9411  -2
   2   7  10 269.362 10.9411   1
   3   7  10 21.6882 4.82738   1
   7   4  10 176.481 12.1676  -2
   4   7  10 176.481 12.1676   1
   7   5  10 228.755 9.41043  -2
   5   7  10 228.755 9.41043   1
   7   6  10 74.5739 6.18080  -2
   6   7  10 74.5739 6.18080   1
   8   0   9 15.6562 18.7493  -2
   0   8  10 15.6562 18.7493   1
   8   1   9 186.302 10.4142  -2
   1   8  10 186.302 10.4142   1
   8   2   9 47.7080 10.1060  -2
   2   8  10 47.7080 10.1060   1
   8   3   9 252.338 12.4868  -2
   3   8  10 252.338 12.4868   1
   4   8  10 36.4510 6.24197   1
   8   5  10 2.52691 11.7053  -2
   5   8  10 2.52691 11.7053   1
  -2  -1  11 16.1751 7.52500  -2
  -1  -2  11 16.1751 7.52500   1
  -2   0  11 145.553 9.62525  -2
   0  -2  11 145.553 9.62525   1
   1  -2  11 15.7883 4.57629   1
   2  -2  11 34.5045 5.34793   1
   3  -2  11 46.4257 29.9071   1
  -1  -2  11 16.0093 8.37425  -2
  -2  -1  11 16.0093 8.37425   1
  -1  -1  11 221.542 7.73733  -2
  -1  -1  11 221.542 7.73733   1
  -1   0  11 64.0951 7.90948  -2
   0  -1  11 64.0951 7.90948   1
  -1   1  11 349.704 10.7565  -2
   1  -1  11 349.704 10.7565   1
   2  -1  11 21.0946 4.54465   1
   3  -1  11 49.4741 4.15098   1
  -1   4  12 181.286 10.5387  -2
   4  -1  11 181.286 10.5387   1
  -1   5  12 59.1600 10.4237  -2
   5  -1  11 59.1600 10.4237   1
   0  -2  11 184.527 21.2695  -2
  -2   0  11 184.527 21.2695   1
   0   0  11 481.631 40.0006  -2
   0   0  11 481.631 40.0006   1
   0   1  11 12.4175 7.06586  -2
   1   0  11 12.4175 7.06586   1
   0   2  11 347.391 9.36690  -2
   2   0  11 347.391 9.36690   1
   3   0  11 98.8386 5.67701   1
   4   0  11 82.3493 5.91508   1
   0   5  12 141.616 19.0068  -2
   5   0  11 141.616 19.0068   1
   0   6  12 74.0260 17.3032  -2
   6   0  11 74.0260 17.3032   1
   1  -1  11 448.039 24.1025  -2
  -1   1  11 448.039 24.1025   1
   1   0  11 66.2743 12.2311  -2
   0   1  11 66.2743 12.2311   1
   1   1  11 489.519 25.8317  -2
   1   1  11 489.519 25.8317   1
   1   2  11 106.754 24.9428  -2
   2   1  11 106.754 24.9428   1
   1   3  11 136.617 8.25552  -2
   3   1  11 136.617 8.25552   1
   1   4  11 185.144 13.6215  -2
   4   1  11 185.144 13.6215   1
   5   1  11 17.0501 4.31903   1
   1   6  12 80.0950 7.81357  -2
   6   1  11 80.0950 7.81357   1
   7   1  11 -3.2438 7.26282   1
   2  -3  10 33.2812 20.7901  -2
  -3   2  11 33.2812 20.7901   1
  -2   2  11 175.772 9.62997   1
  -1   2  11 8.88408 5.53592   1
   2   0  11 382.845 17.2815  -2
   0   2  11 382.845 17.2815   1
   2   1  11 98.0046 11.8283  -2
   1   2  11 98.0046 11.8283   1
   2   2  11 41.4887 5.81968  -2
   2   2  11 41.4887 5.81968   1
   2   3  11 728.612 14.7263  -2
   3   2  11 728.612 14.7263   1
   2   4  11 14.9991 39.3722  -2
   4   2  11 14.9991 39.3722   1
   2   5  11 207.972 14.3051  -2
   5   2  11 207.972 14.3051   1
   6   2  11 -3.6670 2.15325   1
   7   2  11 162.767 8.00266   1
   3  -3  10 168.956 20.7503  -2
  -3   3  11 168.956 20.7503   1
   3  -2  10 10.7759 18.2021  -2
  -2   3  11 10.7759 18.2021   1
  -1   3  11 91.1449 7.20595   1
   3   0  11 111.591 16.6735  -2
   0   3  11 111.591 16.6735   1
   3   1  11 186.350 13.9119  -2
   1   3  11 186.350 13.9119   1
   3   2  11 776.950 12.8462  -2
   2   3  11 776.950 12.8462   1
   3   3  11 34.0746 3.54469  -2
   3   3  11 34.0746 3.54469   1
   3   4  11 478.367 14.9637  -2
   4   3  11 478.367 14.9637   1
   3   5  11 9.75201 6.51583  -2
   5   3  11 9.75201 6.51583   1
   3   6  11 184.255 10.1249  -2
   6   3  11 184.255 10.1249   1
   3   7  12 -11.468 13.8570  -2
   7   3  11 -11.468 13.8570   1
   4  -2  10 86.7817 18.5490  -2
  -2   4  11 86.7817 18.5490   1
   4  -1  10 5.24057 8.58450  -2
  -1   4  11 5.24057 8.58450   1
   4   0  10 217.807 19.6054  -2
   0   4  11 217.807 19.6054   1
   4   1  11 201.239 18.5170  -2
   1   4  11 201.239 18.5170   1
   4   2  11 81.4661 6.45760  -2
   2   4  11 81.4661 6.45760   1
   4   3  11 541.921 11.5827  -2
   3   4  11 541.921 11.5827   1
   4   4  11 -0.0788 7.39143  -2
   4   4  11 -0.0788 7.39143   1
   4   5  11 96.8558 6.83932  -2
   5   4  11 96.8558 6.83932   1
   4   6  11 32.3251 5.58877  -2
   6   4  11 32.3251 5.58877   1
   4   7  11 46.2382 9.65701  -2
   7   4  11 46.2382 9.65701   1
   5  -2  10 32.3581 18.6331  -2
  -2   5  11 32.3581 18.6331   1
   5  -1  10 154.448 11.0671  -2
  -1   5  11 154.448 11.0671   1
   5   0  10 -6.1258 7.30626  -2
   0   5  11 -6.1258 7.30626   1
   1   5  11 52.0810 6.70918   1
   5   2  11 226.526 14.4230  -2
   2   5  11 226.526 14.4230   1
   5   3  11 18.3626 7.44986  -2
   3   5  11 18.3626 7.44986   1
   5   4  11 79.1665 9.42768  -2
   4   5  11 79.1665 9.42768   1
   5   5  11 11.9959 3.96173  -2
   5   5  11 11.9959 3.96173   1
   5   6  11 135.101 7.71735  -2
   6   5  11 135.101 7.71735   1
   5   7  11 9.35322 8.09140  -2
   7   5  11 9.35322 8.09140   1
   6  -1  10 11.7739 11.2894  -2
  -1   6  11 11.7739 11.2894   1
   6   0  10 22.1956 16.1666  -2
   0   6  11 22.1956 16.1666   1
   6   1  10 -20.968 11.6435  -2
   1   6  11 -20.968 11.6435   1
   2   6  11 46.8978 4.63728   1
   6   3  11 183.897 14.2427  -2
   3   6  11 183.897 14.2427   1
   6   4  11 37.0577 7.54572  -2
   4   6  11 37.0577 7.54572   1
   6   5  11 116.622 7.30458  -2
   5   6  11 116.622 7.30458   1
   6   6  11 18.6417 4.40654  -2
   6   6  11 18.6417 4.40654   1
   7   0  10 26.3564 38.9455  -2
   0   7  11 26.3564 38.9455   1
   7   1  10 70.8369 10.4529  -2
   1   7  11 70.8369 10.4529   1
   7   2  10 -21.383 18.0268  -2
   2   7  11 -21.383 18.0268   1
   3   7  11 97.2218 8.53195   1
   4   7  11 -2.9420 5.16112   1
   7   5  11 7.01205 7.72844  -2
   5   7  11 7.01205 7.72844   1
  -1   1  12 26.5513 9.74752  -2
   1  -1  12 26.5513 9.74752   1
   2  -1  12 10.8734 4.85657   1
  -1   0  12 15.2467 4.61580   1
   0   0  12 78.4388 6.16962  -2
   0   0  12 78.4388 6.16962   1
   0   1  12 136.039 9.21325  -2
   1   0  12 136.039 9.21325   1
   0   2  12 0.69207 9.92346  -2
   2   0  12 0.69207 9.92346   1
   3   0  12 48.2578 4.77068   1
   4   0  12 43.4098 4.80421   1
   1   1  12 5.16742 33.4047  -2
   1   1  12 5.16742 33.4047   1
   1   2  12 2.77033 29.8595  -2
   2   1  12 2.77033 29.8595   1
   1   3  12 42.0011 37.1968  -2
   3   1  12 42.0011 37.1968   1
   1   4  12 56.6057 13.9338  -2
   4   1  12 56.6057 13.9338   1
   5   1  12 2.69715 4.31413   1
   2   0  12 62.2430 19.3480  -2
   0   2  12 62.2430 19.3480   1
   2   1  12 48.3849 13.4228  -2
   1   2  12 48.3849 13.4228   1
   2   2  12 0.46173 6.45410  -2
   2   2  12 0.46173 6.45410   1
   2   3  12 13.7980 7.49288  -2
   3   2  12 13.7980 7.49288   1
   2   4  12 16.9594 8.76653  -2
   4   2  12 16.9594 8.76653   1
   2   5  12 20.1642 13.7973  -2
   5   2  12 20.1642 13.7973   1
   6   2  12 37.0505 4.03615   1
   3   0  12 112.228 20.2565  -2
   0   3  12 112.228 20.2565   1
   3   1  12 67.0049 44.7951  -2
   1   3  12 67.0049 44.7951   1
   3   2  12 58.4650 6.63448  -2
   2   3  12 58.4650 6.63448   1
   3   3  12 -0.0697 3.58878  -2
   3   3  12 -0.0697 3.58878   1
   3   4  12 69.2729 7.74528  -2
   4   3  12 69.2729 7.74528   1
   3   5  12 10.8940 8.75605  -2
   5   3  12 10.8940 8.75605   1
   3   6  12 171.973 11.0526  -2
   6   3  12 171.973 11.0526   1
   4  -1  11 167.027 21.4089  -2
  -1   4  12 167.027 21.4089   1
   4   0  12 57.4640 15.9965  -2
   0   4  12 57.4640 15.9965   1
   4   1  12 84.7179 14.6473  -2
   1   4  12 84.7179 14.6473   1
   4   2  12 15.6642 7.08197  -2
   2   4  12 15.6642 7.08197   1
   4   3  12 89.9542 7.53770  -2
   3   4  12 89.9542 7.53770   1
   4   4  12 16.6129 4.13408  -2
   4   4  12 16.6129 4.13408   1
   4   5  12 82.4526 7.98797  -2
   5   4  12 82.4526 7.98797   1
   4   6  12 0.35928 8.86361  -2
   6   4  12 0.35928 8.86361   1
   5  -1  11 21.4295 19.7475  -2
  -1   5  12 21.4295 19.7475   1
   5   0  11 166.193 19.0679  -2
   0   5  12 166.193 19.0679   1
   5   1  11 -5.6488 14.2794  -2
   1   5  12 -5.6488 14.2794   1
   5   2  12 21.5804 14.3110  -2
   2   5  12 21.5804 14.3110   1
   5   3  12 -29.444 11.4851  -2
   3   5  12 -29.444 11.4851   1
   5   4  12 93.6616 7.97735  -2
   4   5  12 93.6616 7.97735   1
   5   5  12 17.9035 4.50736  -2
   5   5  12 17.9035 4.50736   1
   5   6  12 116.530 8.28164  -2
   6   5  12 116.530 8.28164   1
   6   0  11 5.66908 17.9601  -2
   0   6  12 5.66908 17.9601   1
   6   1  11 78.1437 11.7785  -2
   1   6  12 78.1437 11.7785   1
   6   2  11 24.8442 14.0966  -2
   2   6  12 24.8442 14.0966   1
   6   3  12 191.459 16.5203  -2
   3   6  12 191.459 16.5203   1
   6   4  12 21.6443 8.92450  -2
   4   6  12 21.6443 8.92450   1
   6   5  12 114.308 8.18426  -2
   5   6  12 114.308 8.18426   1
   3   7  12 2.96285 6.08859   1
   1   2  13 -7.6859 8.60146   1
   2   2  13 140.898 9.31617  -2
   2   2  13 140.898 9.31617   1
   2   3  13 80.1466 37.0507  -2
   3   2  13 80.1466 37.0507   1
   2   4  13 157.421 13.1917  -2
   4   2  13 157.421 13.1917   1
   1   3  13 134.692 8.89193   1
   3   2  13 65.8525 13.1762  -2
   2   3  13 65.8525 13.1762   1
   3   3  13 156.092 10.3923  -2
   3   3  13 156.092 10.3923   1
   3   4  13 88.6033 8.75058  -2
   4   3  13 88.6033 8.75058   1
   1   4  13 -0.0092 6.82252   1
   4   2  13 112.990 11.9584  -2
   2   4  13 112.990 11.9584   1
   4   3  13 109.968 12.3202  -2
   3   4  13 109.968 12.3202   1
   4   4  13 74.3841 6.19298  -2
   4   4  13 74.3841 6.19298   1
   2   5  13 17.5218 7.22347   1
   3   5  13 51.9460 4.37646   1
   0   0   0    0.00    0.00   0
;
_shelx_hkl_checksum     99792
_shelx_res_file
;
TITL p_a.res in P-1
    bi252.res
    created by SHELXL-2018/3 at 09:42:02 on 20-Dec-2022
REM Old TITL p in P-1
REM SHELXT solution in P-1
REM R1 0.270, Rweak 0.034, Alpha 0.163, Orientation as input
REM Formula found by SHELXT: C18 O3 Mn2
rem HTAB
CELL 0.71073 8.2431 8.3128 11.1544 75.253 70.89 78.19
ZERR 2 0.0079 0.0069 0.0115 0.029 0.024 0.039
LATT 1
SFAC C H F Mn O P
UNIT 26 24 12 2 4 2
EQIV $1 1-X,1-Y,1-Z
DFIX 0.83 O2 H2
L.S. 10
PLAN  5
SIZE 0.035 0.11 0.12
TEMP -90.15
CONF
HTAB O2 O1_$1
BOND $H
LIST 4
MORE -1
fmap 2
acta
OMIT -1 50
REM <olex2.extras>
REM <HklSrc "%.\\bi252.hkl">
REM </olex2.extras>
WGHT    0.000000    3.416900
EXTI    0.012358
BASF   0.48606
FVAR       0.89985
MN1   4    0.225287    0.262629    0.265867    11.00000    0.01784    0.02606 =
         0.02098   -0.00927    0.00146   -0.00906
O1    5    0.347677    0.571882    0.411232    11.00000    0.02442    0.03367 =
         0.03603   -0.02033   -0.00336   -0.00070
O2    5    0.553954    0.353078    0.409280    11.00000    0.02104    0.03174 =
         0.04107   -0.01848   -0.00891    0.00229
H2    2    0.586364    0.384131    0.461674    11.00000    0.13958
C8    1    0.260035    0.525353    0.190300    11.00000    0.03305    0.02137 =
         0.03103   -0.00437   -0.00488   -0.01438
AFIX  43
H8    2    0.181572    0.618924    0.217709    11.00000   -1.20000
AFIX   0
C9    1    0.265441    0.461308    0.087709    11.00000    0.03642    0.04231 =
         0.02152    0.00446   -0.00855   -0.02190
AFIX  43
H9    2    0.195983    0.500705    0.030250    11.00000   -1.20000
AFIX   0
C10   1    0.395691    0.325307    0.086393    11.00000    0.03268    0.03975 =
         0.02439   -0.01215    0.00460   -0.02345
AFIX  43
H10   2    0.427612    0.253126    0.026344    11.00000   -1.20000
AFIX   0
C11   1    0.477539    0.306221    0.187608    11.00000    0.02271    0.02532 =
         0.02675   -0.00856    0.00769   -0.00844
AFIX  43
H11   2    0.570779    0.224657    0.204514    11.00000   -1.20000
AFIX   0
C12   1    0.391538    0.430284    0.252333    11.00000    0.02295    0.01954 =
         0.02428   -0.00624   -0.00002   -0.00854
C13   1    0.433410    0.454208    0.365554    11.00000    0.01858    0.02328 =
         0.02958   -0.00484   -0.00384   -0.00964
P1    6    0.765871    0.814796    0.184911    11.00000    0.03036    0.03984 =
         0.03125   -0.01450   -0.00565   -0.00380
PART 1
C1    1    0.225908    0.093113    0.456371    10.50000    0.02913
AFIX  43
H1    2    0.281926    0.065331    0.522456    10.50000   -1.20000
AFIX   0
C2    1    0.094408    0.232960    0.460827    10.50000    0.02173
AFIX  43
H2A   2    0.078704    0.290191    0.528283    10.50000   -1.20000
AFIX   0
C3    1   -0.018822    0.303170    0.381761    10.50000    0.02695
AFIX  43
H3    2   -0.096616    0.400481    0.402022    10.50000   -1.20000
AFIX   0
C4    1   -0.027138    0.242545    0.275980    10.50000    0.02644
AFIX  43
H4    2   -0.112705    0.299714    0.234457    10.50000   -1.20000
AFIX   0
C5    1    0.077182    0.109755    0.229609    10.50000    0.03124
AFIX  43
H5    2    0.054543    0.085937    0.158137    10.50000   -1.20000
AFIX   0
C6    1    0.207508    0.005871    0.267731    10.50000    0.02574
AFIX  43
H6    2    0.261298   -0.076884    0.216745    10.50000   -1.20000
AFIX   0
C7    1    0.279171   -0.004595    0.366757    10.50000    0.02463
AFIX  43
H7    2    0.375175   -0.088804    0.372033    10.50000   -1.20000
AFIX   0
F1    3    0.709121    0.665392    0.294000    10.45000    0.13153    0.27244 =
         0.18356    0.12738   -0.03196   -0.15670
F2    3    0.829582    0.963268    0.079836    10.45000    0.20175    0.27151 =
         0.13140    0.12496   -0.07460   -0.11623
F3    3    0.832350    0.674758    0.116021    10.45000    0.21103    0.06512 =
         0.18160   -0.09132   -0.14535    0.08515
F4    3    0.711159    0.956730    0.255902    10.45000    0.18485    0.03472 =
         0.18626   -0.05095   -0.13443    0.04374
F5    3    0.599398    0.877059    0.130058    10.45000    0.05554    0.14679 =
         0.08393   -0.08092   -0.03886    0.03071
F6    3    0.935042    0.782156    0.232733    10.45000    0.08072    0.17133 =
         0.11188   -0.12624   -0.06523    0.08147
PART 2
C1A   1    0.142666    0.180444    0.471810    10.50000    0.01859
AFIX  43
H1A   2    0.147945    0.211572    0.546571    10.50000   -1.20000
AFIX   0
C2A   1    0.015225    0.278759    0.414266    10.50000    0.02717
AFIX  43
H2AA  2   -0.050750    0.362336    0.461702    10.50000   -1.20000
AFIX   0
C3A   1   -0.042680    0.286944    0.301907    10.50000    0.03240
AFIX  43
H3A   2   -0.129422    0.374679    0.281677    10.50000   -1.20000
AFIX   0
C4A   1    0.028135    0.166904    0.223425    10.50000    0.01422
AFIX  43
H4A   2   -0.018442    0.172677    0.154767    10.50000   -1.20000
AFIX   0
C5A   1    0.163926    0.038859    0.240805    10.50000    0.02165
AFIX  43
H5A   2    0.201305   -0.027436    0.176362    10.50000   -1.20000
AFIX   0
C6A   1    0.256675   -0.012560    0.333030    10.50000    0.02575
AFIX  43
H6A   2    0.336415   -0.111631    0.321995    10.50000   -1.20000
AFIX   0
C7A   1    0.255819    0.050520    0.435246    10.50000    0.03089
AFIX  43
H7A   2    0.338231    0.000134    0.481243    10.50000   -1.20000
AFIX   0
F1A   3    0.762809    0.650471    0.311104    10.55000    0.10082    0.03677 =
         0.03161   -0.00934   -0.01124   -0.00036
F2A   3    0.763382    0.974180    0.059724    10.55000    0.09468    0.06796 =
         0.03367    0.01245   -0.00850    0.04559
F3A   3    0.848001    0.705141    0.090628    10.55000    0.03530    0.15989 =
         0.04470   -0.07813    0.01646   -0.00974
F4A   3    0.679537    0.917475    0.282201    10.55000    0.04839    0.10074 =
         0.04142   -0.06009   -0.01183    0.03462
F5A   3    0.590226    0.774852    0.180913    10.55000    0.03546    0.14914 =
         0.05990   -0.04804    0.00030   -0.03267
F6A   3    0.938690    0.834663    0.195185    10.55000    0.02821    0.09303 =
         0.17206   -0.07362   -0.01496   -0.02393
HKLF 5
REM  p_a.res in P-1
REM wR2 = 0.122549, GooF = S = 1.17060, Restrained GooF = 1.17032 for all data
REM R1 = 0.052697 for 2066 Fo > 4sig(Fo) and 0.068736 for all 2349 data
REM 261 parameters refined using 1 restraints
END
WGHT      0.0000      3.4170
REM Highest difference peak  0.515,  deepest hole -0.627,  1-sigma level  0.116
Q1    1   0.1283  0.3477  0.2204  11.00000  0.05    0.52
Q2    1   0.3195  0.1544  0.2971  11.00000  0.05    0.49
Q3    1   0.2274  0.0216  0.3846  11.00000  0.05    0.48
Q4    1   0.1944  0.2494  0.4641  11.00000  0.05    0.45
Q5    1   0.1969  0.2641  0.1808  11.00000  0.05    0.44
;
_shelx_res_checksum     46654
