# Supplementary material for: (η5-Carb­oxy­cyclo­penta­dien­yl)(η7-cyclo­hepta­trien­yl)manganese(I) hexa­fluorido­phosphate
Source: IUCrdata. 2023 Feb 9;8(Pt 2):x230107. doi: 10.1107/S2414314623001074 (PMC9993894; doi:10.1107/S2414314623001074)
Supplement: Supplementary file 2 [file x-08-x230107-Isup2.hkl]

data_I                                                                          
_shelx_title ' p_a.res in P-1'                                                  
_shelx_refln_list_code          4                                               
_shelx_F_calc_maximum      120.28                                               
_exptl_crystal_F_000       400.00                                               
_reflns_d_resolution_high  0.8410                                               
                                                                                
loop_                                                                           
 _space_group_symop_operation_xyz                                               
 'x, y, z'                                                                      
 '-x, -y, -z'                                                                   
                                                                                
_cell_length_a     8.2431                                                       
_cell_length_b     8.3128                                                       
_cell_length_c    11.1544                                                       
_cell_angle_alpha  75.253                                                       
_cell_angle_beta   70.890                                                       
_cell_angle_gamma  78.190                                                       
                                                                                
_shelx_F_squared_multiplier     1.000                                           
                                                                                
loop_                                                                           
 _refln_index_h                                                                 
 _refln_index_k                                                                 
 _refln_index_l                                                                 
 _refln_F_squared_calc                                                          
 _refln_F_squared_meas                                                          
 _refln_F_squared_sigma                                                         
 _refln_observed_status                                                         
   1   0   0          0.15          2.12         0.88 o                         
   2   0   0       4243.88       4052.27       107.38 o                         
   3   0   0        296.28        301.24        10.02 o                         
   4   0   0       1917.60       1825.49        49.47 o                         
   5   0   0       1277.62       1327.62        18.21 o                         
   6   0   0       1350.92       1406.04        16.50 o                         
   7   0   0        319.28        309.77         6.87 o                         
   8   0   0        143.08        134.94        10.79 o                         
   9   0   0        150.80        158.55        14.76 o                         
  -9   1   0         10.86         20.08        16.64 o                         
  -8   1   0        173.42        210.35        13.10 o                         
  -7   1   0        827.24        882.91        21.99 o                         
  -6   1   0        503.70        482.63         8.42 o                         
  -5   1   0        600.11        530.37         8.74 o                         
  -4   1   0         98.87         89.92         2.24 o                         
  -3   1   0        564.21        507.29         5.57 o                         
  -2   1   0         41.53         46.43         3.96 o                         
  -1   1   0      14466.91      14981.22       261.74 o                         
   0   1   0          0.16          2.51         1.07 o                         
   2   1   0       3525.43       3552.70        45.04 o                         
   3   1   0        616.87        495.15        10.93 o                         
   4   1   0        684.35        778.79        22.55 o                         
   5   1   0        627.16        583.30         7.84 o                         
   6   1   0        762.36        747.44        14.46 o                         
   7   1   0        323.82        330.25         7.09 o                         
   8   1   0        360.56        366.71         9.29 o                         
   9   1   0         16.38         24.39        12.97 o                         
  -8   2   0        212.73        208.87        16.49 o                         
  -7   2   0        477.45        440.22         8.88 o                         
  -6   2   0        386.68        398.08         7.60 o                         
  -5   2   0        195.49        211.55         4.79 o                         
  -4   2   0         98.66         77.64         2.26 o                         
  -3   2   0        928.32        950.19        21.67 o                         
  -2   2   0        127.03        162.47         2.07 o                         
  -1   2   0         43.89         50.69         4.59 o                         
   0   2   0       4134.38       3939.90        77.14 o                         
   1   2   0       3557.13       3655.03        48.40 o                         
   2   2   0        780.60        900.41         9.96 o                         
   3   2   0        108.74        115.90         2.36 o                         
   4   2   0       1207.25       1243.28        21.40 o                         
   5   2   0        649.74        573.42        17.83 o                         
   6   2   0         33.95         25.68         2.47 o                         
   7   2   0        334.72        360.62         9.83 o                         
   8   2   0          1.41          4.43         6.91 o                         
   9   2   0        311.19        309.98         9.66 o                         
  -8   3   0        191.53        102.82        25.21 o                         
  -7   3   0        244.75        261.51        15.82 o                         
  -6   3   0         72.44         80.59         6.91 o                         
  -5   3   0        268.20        257.11         4.97 o                         
  -4   3   0        262.57        262.12         5.47 o                         
  -3   3   0         88.00         96.21         3.28 o                         
  -2   3   0        207.45        222.34         3.15 o                         
  -1   3   0        773.51        766.21         8.26 o                         
   0   3   0        308.18        301.05        10.88 o                         
   1   3   0        191.75        195.45         3.74 o                         
   2   3   0        104.80        111.22         2.22 o                         
   3   3   0       1362.16       1390.91        15.13 o                         
   4   3   0        116.00        110.20         3.51 o                         
   5   3   0        169.09        168.91         4.09 o                         
   6   3   0        355.31        392.97        15.95 o                         
   7   3   0         15.43         18.64         1.92 o                         
   8   3   0        717.45        777.27        17.15 o                         
   9   3   0         13.13          6.69        12.80 o                         
  -7   4   0         36.08         57.57        24.34 o                         
  -6   4   0        296.52        306.21        15.96 o                         
  -5   4   0         52.71         62.74         5.21 o                         
  -4   4   0       1201.86       1193.23        14.50 o                         
  -3   4   0        268.18        293.37         5.29 o                         
  -2   4   0       1120.87       1157.25        13.13 o                         
  -1   4   0        467.63        477.42         5.54 o                         
   0   4   0        783.17        769.19         7.97 o                         
   1   4   0          0.00         -0.51         1.11 o                         
   2   4   0       1206.66       1328.37        18.66 o                         
   3   4   0        109.79        110.37         2.71 o                         
   4   4   0        753.59        832.61         9.18 o                         
   5   4   0        642.03        750.73        10.73 o                         
   6   4   0        116.49        111.62         4.40 o                         
   7   4   0         94.21        102.40         3.72 o                         
   8   4   0        110.92        108.44         5.18 o                         
  -7   5   0         70.85         19.37        20.79 o                         
  -6   5   0         15.69         -1.88        22.64 o                         
  -5   5   0        672.87        707.37        22.53 o                         
  -4   5   0        162.01        175.71         5.91 o                         
  -3   5   0         90.53         89.82         4.50 o                         
  -2   5   0        104.12        118.96         4.04 o                         
  -1   5   0        254.46        257.30         4.96 o                         
   0   5   0         61.57         61.91         8.15 o                         
   1   5   0        260.38        212.09         3.96 o                         
   2   5   0         34.08         37.72         2.04 o                         
   3   5   0        168.99        175.65         4.64 o                         
   4   5   0        623.83        720.98        13.20 o                         
   5   5   0        189.30        176.34         4.10 o                         
   6   5   0         19.57         24.03         3.30 o                         
   7   5   0         92.50        106.73         6.00 o                         
   8   5   0         53.83         75.44         4.34 o                         
  -6   6   0          3.02         46.48        21.60 o                         
  -5   6   0         33.21         71.65        17.62 o                         
  -4   6   0        111.28        101.48         9.96 o                         
  -3   6   0        270.17        262.61         7.72 o                         
  -2   6   0        140.31        133.63         6.26 o                         
  -1   6   0          1.92          2.03         4.12 o                         
   0   6   0         20.82         33.80         4.24 o                         
   1   6   0         28.40         21.55         7.83 o                         
   2   6   0          3.51          4.40         1.74 o                         
   3   6   0        337.79        392.01        14.06 o                         
   4   6   0        114.22        103.94         5.93 o                         
   5   6   0         18.71         27.06         4.34 o                         
   6   6   0          3.38          4.86         1.89 o                         
   7   6   0        130.95        132.93         6.70 o                         
  -5   7   0         10.22         38.87        20.07 o                         
  -4   7   0         28.69         95.59        25.30 o                         
  -3   7   0        193.34        234.28        10.97 o                         
  -2   7   0         27.55         42.95         8.58 o                         
  -1   7   0         76.97         88.88         7.92 o                         
   0   7   0        117.98        127.22         7.43 o                         
   1   7   0         29.81         33.36         7.52 o                         
   2   7   0         43.40         53.85         6.35 o                         
   3   7   0         29.73         42.97         5.11 o                         
   4   7   0         94.65        121.35        12.24 o                         
   5   7   0         94.34        100.74         7.78 o                         
   6   7   0        127.53        126.44         7.18 o                         
   7   7   0        143.39        138.09         6.21 o                         
  -3   8   0         50.57         45.23         6.06 o                         
  -2   8   0        136.51        128.51         9.96 o                         
  -1   8   0         92.75         86.79         8.22 o                         
   0   8   0         24.04          5.00         6.77 o                         
   1   8   0          1.72          0.15         6.88 o                         
   2   8   0        217.12        243.99         9.15 o                         
   3   8   0         77.58         80.96         8.72 o                         
   4   8   0        120.22        138.13         8.95 o                         
   5   8   0          9.77          7.21         4.81 o                         
  -1   9   0          7.32         -9.30        18.60 o                         
   0   9   0          4.51          7.35        12.48 o                         
   1   9   0         71.91        113.85         9.69 o                         
   2   9   0          7.25          5.84         8.56 o                         
   3   9   0         45.12        156.15        10.05 o                         
  -1  -9   1         13.55         76.27         9.73 o                         
  -5  -8   1        138.17        122.28         9.03 o                         
  -4  -8   1          0.20          2.30         5.02 o                         
  -3  -8   1        348.86        337.82        11.61 o                         
  -2  -8   1          3.22         -4.04         8.09 o                         
  -1  -8   1        327.95        326.31        10.36 o                         
   0  -8   1         15.29         28.03        13.10 o                         
   1  -8   1        233.70        237.12         9.67 o                         
   2  -8   1         89.56         93.08        13.64 o                         
   3  -8   1        111.38        330.90        30.00 o                         
  -6  -7   1        145.47        168.97         8.43 o                         
  -5  -7   1         58.04         46.32         7.64 o                         
  -4  -7   1        652.43        689.26        22.90 o                         
  -3  -7   1          5.92         -1.83         3.65 o                         
  -2  -7   1        441.41        461.07        10.55 o                         
  -1  -7   1          2.04          8.89         6.45 o                         
   0  -7   1        633.54        621.30        12.69 o                         
   1  -7   1        322.79        306.28        12.71 o                         
   2  -7   1       1033.91       1118.15        18.93 o                         
   3  -7   1          3.59         14.72        10.83 o                         
   4  -7   1         56.12        112.77        24.07 o                         
   5  -7   1         40.69        106.83        20.60 o                         
  -7  -6   1        142.66        175.44         7.76 o                         
  -6  -6   1         63.03         57.07         4.08 o                         
  -5  -6   1        447.36        445.86        13.91 o                         
  -4  -6   1         44.54         48.13        17.75 o                         
  -3  -6   1        302.70        248.60         5.62 o                         
  -2  -6   1          0.01         -1.02         2.04 o                         
  -1  -6   1        688.73        653.73        17.05 o                         
   0  -6   1        112.11        120.66         4.90 o                         
   1  -6   1        874.66        846.00        10.90 o                         
   2  -6   1        179.79        216.06         7.00 o                         
   3  -6   1         84.18        108.02         6.83 o                         
   4  -6   1        735.72        793.33        31.87 o                         
   5  -6   1        119.70        121.27        18.34 o                         
   6  -6   1        131.04        211.30        30.81 o                         
  -8  -5   1         57.07         84.13         4.86 o                         
  -7  -5   1         59.02         55.62         7.59 o                         
  -6  -5   1        445.86        476.32         9.29 o                         
  -5  -5   1        220.15        237.15         4.07 o                         
  -4  -5   1       1031.03       1037.76        12.87 o                         
  -3  -5   1         46.55         30.04         3.81 o                         
  -2  -5   1        577.95        576.63         7.72 o                         
  -1  -5   1          2.96          4.67         1.67 o                         
   0  -5   1        346.16        337.89         6.31 o                         
   1  -5   1        825.59        826.26        10.13 o                         
   2  -5   1        342.36        346.97         7.98 o                         
   3  -5   1       1009.49       1042.27        12.65 o                         
   4  -5   1        402.11        370.68         8.19 o                         
   5  -5   1        432.38        430.50        12.82 o                         
   6  -5   1         27.08         19.19        21.73 o                         
   7  -5   1        126.85        237.93        32.20 o                         
  -8  -4   1        106.16        101.42         4.68 o                         
  -7  -4   1        302.99        359.42         8.66 o                         
  -6  -4   1         45.63         31.86         4.29 o                         
  -5  -4   1       1031.06       1083.25        20.27 o                         
  -4  -4   1        126.42        136.21         2.86 o                         
  -3  -4   1       4633.36       4950.19        55.25 o                         
  -2  -4   1        121.90        135.22         4.91 o                         
  -1  -4   1       1003.95        933.15        12.54 o                         
   0  -4   1        368.12        323.12         5.02 o                         
   1  -4   1       1710.61       1764.55        49.78 o                         
   2  -4   1        283.87        281.77         5.23 o                         
   3  -4   1        825.06        812.09         8.85 o                         
   4  -4   1        412.89        394.22         5.74 o                         
   5  -4   1        100.24         91.64         4.49 o                         
   6  -4   1        162.90        201.79        14.91 o                         
   7  -4   1          7.98         21.22        23.64 o                         
  -8  -3   1        124.17         95.02        10.73 o                         
  -7  -3   1         50.40         38.68         2.51 o                         
  -6  -3   1        520.91        454.37        17.32 o                         
  -5  -3   1         44.97         37.71         3.07 o                         
  -4  -3   1       4620.48       4968.22        65.71 o                         
  -3  -3   1        419.04        452.17         5.53 o                         
  -2  -3   1       1701.30       1626.64        22.36 o                         
  -1  -3   1        540.72        532.13        23.14 o                         
   0  -3   1       2136.74       2186.73        43.22 o                         
   1  -3   1         23.07         16.72         1.20 o                         
   2  -3   1        327.03        296.36         4.68 o                         
   3  -3   1        205.51        197.43         5.25 o                         
   4  -3   1        704.93        716.17        10.10 o                         
   5  -3   1        287.83        271.51         6.11 o                         
   6  -3   1          4.23         27.68        38.11 o                         
   7  -3   1        153.47        192.92        15.02 o                         
   8  -3   1         59.23         51.35        23.92 o                         
  -8  -2   1        227.00        218.70         5.87 o                         
  -7  -2   1         45.56         50.29         6.48 o                         
  -6  -2   1          1.41          1.85         1.38 o                         
  -5  -2   1        745.93        749.90        22.59 o                         
  -4  -2   1        123.41        139.39         3.18 o                         
  -3  -2   1       1676.10       1627.08        22.17 o                         
  -2  -2   1        861.63       1068.49        12.39 o                         
  -1  -2   1       5987.53       6219.71        80.84 o                         
   0  -2   1       1252.78       1204.78        33.18 o                         
   1  -2   1        492.79        454.26        14.19 o                         
   2  -2   1         25.05         24.83         1.02 o                         
   3  -2   1       1137.03       1172.20        26.62 o                         
   4  -2   1        228.52        187.90         3.94 o                         
   5  -2   1         15.95         16.22         2.15 o                         
   6  -2   1        460.53        438.32        10.27 o                         
   7  -2   1         15.45         16.00        10.86 o                         
   8  -2   1         99.44         97.75        15.54 o                         
  -8  -1   1         88.52          4.73         4.43 o                         
  -7  -1   1         31.31         20.01         3.28 o                         
  -6  -1   1         29.85         31.58         4.73 o                         
  -5  -1   1        124.29        142.80         3.06 o                         
  -4  -1   1       1287.46       1387.13        37.97 o                         
  -3  -1   1        567.98        568.17        10.23 o                         
  -2  -1   1       6025.45       6093.72       162.50 o                         
  -1  -1   1       2848.83       2685.90        33.70 o                         
   0  -1   1       1078.50       1161.23        16.96 o                         
   1  -1   1       1171.84       1170.86        22.77 o                         
   2  -1   1         70.03         76.88         3.40 o                         
   3  -1   1         19.24         27.90         1.19 o                         
   4  -1   1         52.84         62.96         1.71 o                         
   5  -1   1       1018.79       1086.80        12.35 o                         
   6  -1   1         36.40         40.92         4.06 o                         
   7  -1   1        115.51        110.65         6.39 o                         
   8  -1   1         23.85         23.36         7.35 o                         
   9  -1   1        172.98        143.17        16.81 o                         
  -8   0   1         29.28         36.10         9.76 o                         
  -7   0   1        116.50        120.35         4.47 o                         
  -6   0   1         21.66         23.76         4.98 o                         
  -5   0   1         65.02         67.61         5.27 o                         
  -4   0   1        577.22        584.35        17.83 o                         
  -3   0   1       2121.71       2115.97        56.56 o                         
  -2   0   1       1210.29       1134.23        22.01 o                         
  -1   0   1       1061.60       1123.13        17.27 o                         
   0   0   1         28.88         34.25         1.37 o                         
   1   0   1        228.57        245.70         5.33 o                         
   2   0   1        854.13        734.19        20.51 o                         
   3   0   1        373.97        381.46        12.31 o                         
   4   0   1        432.39        422.80        14.27 o                         
   5   0   1          0.64         -0.48         3.24 o                         
   6   0   1        268.00        286.47         5.88 o                         
   7   0   1         48.48         46.06         3.71 o                         
   8   0   1        130.67        154.04         5.63 o                         
   9   0   1        128.72        112.14        15.55 o                         
  -8   1   1         95.14        106.33        14.51 o                         
  -7   1   1         80.84         96.24         7.62 o                         
  -6   1   1          1.82         12.74         5.28 o                         
  -5   1   1        244.86        250.72         5.49 o                         
  -4   1   1        755.58        784.39        10.49 o                         
  -3   1   1        480.35        505.16         6.32 o                         
  -2   1   1        198.35        195.71         2.94 o                         
  -1   1   1       1131.77       1178.61        23.20 o                         
   0   1   1        221.58        240.29         4.50 o                         
   1   1   1         24.88         27.03         0.59 o                         
   2   1   1        101.15        104.40         4.98 o                         
   3   1   1         35.16         37.38         2.55 o                         
   4   1   1       1762.21       1824.82        49.42 o                         
   5   1   1         61.71         71.07         2.18 o                         
   6   1   1        100.50         96.85         4.69 o                         
   7   1   1          3.21         12.00         3.75 o                         
   8   1   1        134.98        140.81         6.77 o                         
   9   1   1         14.67         50.82         8.33 o                         
  -8   2   1        143.54        145.35        15.66 o                         
  -7   2   1         27.90         29.23        14.06 o                         
  -6   2   1        142.91        176.90         8.18 o                         
  -5   2   1        105.40        128.88         5.58 o                         
  -4   2   1       1108.18       1134.97        15.87 o                         
  -3   2   1        126.86        115.04         2.09 o                         
  -2   2   1         21.30         22.78         1.07 o                         
  -1   2   1         66.37         75.97         5.31 o                         
   0   2   1        895.25        801.06        13.46 o                         
   1   2   1         95.94        107.82         3.22 o                         
   2   2   1         35.12         36.83         1.03 o                         
   3   2   1        794.61        790.74         9.63 o                         
   4   2   1         45.80         49.06         2.33 o                         
   5   2   1        463.84        396.28        13.54 o                         
   6   2   1         39.51         49.09         2.70 o                         
   7   2   1         36.89         23.70         6.30 o                         
   8   2   1        207.00        226.21         8.00 o                         
   9   2   1         23.41         17.14         7.12 o                         
  -8   3   1         67.54         41.19        16.88 o                         
  -7   3   1        201.12        184.64        14.85 o                         
  -6   3   1        274.08        297.39         8.60 o                         
  -5   3   1         93.01         95.88         5.04 o                         
  -4   3   1        255.30        300.89         5.06 o                         
  -3   3   1         92.39         93.37         4.24 o                         
  -2   3   1        456.83        481.19         5.48 o                         
  -1   3   1        241.96        227.89         3.03 o                         
   0   3   1        320.31        305.11         3.42 o                         
   1   3   1         37.17         40.42         4.22 o                         
   2   3   1        819.65        790.51         8.61 o                         
   3   3   1         10.84          8.58         0.74 o                         
   4   3   1        314.62        353.00         4.41 o                         
   5   3   1         46.06         46.17         2.66 o                         
   6   3   1        165.09        132.67         8.63 o                         
   7   3   1         68.72         55.64         3.95 o                         
   8   3   1        192.02        214.46        17.77 o                         
   9   3   1         65.90         63.35        11.91 o                         
  -7   4   1         75.47         12.51        23.77 o                         
  -6   4   1        108.11        102.69        13.96 o                         
  -5   4   1        156.26        168.85         5.49 o                         
  -4   4   1       1229.31       1211.81        14.75 o                         
  -3   4   1        254.90        260.69         4.52 o                         
  -2   4   1         99.29         90.78         3.52 o                         
  -1   4   1        206.73        228.39         3.37 o                         
   0   4   1        186.76        148.60         2.26 o                         
   1   4   1       1617.88       1507.24        13.84 o                         
   2   4   1         48.14         40.76         5.06 o                         
   3   4   1        326.46        357.32         5.63 o                         
   4   4   1        155.41        178.58         3.06 o                         
   5   4   1        955.80        974.74        11.49 o                         
   6   4   1        100.18        108.36         4.17 o                         
   7   4   1        316.53        306.57         5.99 o                         
   8   4   1          7.16          3.18         5.59 o                         
   9   4   1         27.07          7.43        10.16 o                         
  -7   5   1        182.15        249.97        29.70 o                         
  -6   5   1         32.36         52.28        23.60 o                         
  -5   5   1        702.82        685.10        14.58 o                         
  -4   5   1         55.04         43.10         6.03 o                         
  -3   5   1        279.03        259.65         5.35 o                         
  -2   5   1        197.61        202.38         4.39 o                         
  -1   5   1        594.90        533.63         6.97 o                         
   0   5   1       1277.70       1325.78        39.10 o                         
   1   5   1        134.66        120.86         2.43 o                         
   2   5   1        487.74        453.60         5.21 o                         
   3   5   1         47.14         51.33         3.44 o                         
   4   5   1        955.73        960.14        11.80 o                         
   5   5   1        385.08        338.41         5.13 o                         
   6   5   1        488.80        466.94         7.43 o                         
   7   5   1         38.51         35.45         4.72 o                         
   8   5   1        166.63        189.31         5.42 o                         
  -6   6   1        333.89        332.49        22.36 o                         
  -5   6   1         16.05         20.28        17.47 o                         
  -4   6   1        306.78        305.85         9.28 o                         
  -3   6   1         75.89         88.21         5.20 o                         
  -2   6   1        398.21        395.73         6.38 o                         
  -1   6   1        504.09        495.06         6.43 o                         
   0   6   1       1359.47       1422.73        16.81 o                         
   1   6   1        767.56        745.16        14.31 o                         
   2   6   1         44.92         44.27         2.35 o                         
   3   6   1        172.31        167.65         9.94 o                         
   4   6   1        101.61        102.03         4.53 o                         
   5   6   1        491.33        477.25         9.50 o                         
   6   6   1          1.99          4.57         1.98 o                         
   7   6   1        745.81        743.30        10.26 o                         
   8   6   1         37.79         42.49         7.24 o                         
  -5   7   1        183.53        285.83        27.50 o                         
  -4   7   1         37.21         -6.85        17.95 o                         
  -3   7   1        254.22        256.87        12.42 o                         
  -2   7   1        482.83        481.56         8.85 o                         
  -1   7   1        842.16        825.94        14.93 o                         
   0   7   1        323.36        332.16         8.36 o                         
   1   7   1        327.44        323.46        14.85 o                         
   2   7   1        340.31        348.85        40.99 o                         
   3   7   1          0.07         -1.61         3.22 o                         
   4   7   1        812.75        852.43        23.89 o                         
   5   7   1         40.58         23.55         6.75 o                         
   6   7   1        749.05        753.34        15.13 o                         
   7   7   1         50.22         49.15         3.48 o                         
  -4   8   1         47.85         90.04        22.69 o                         
  -3   8   1        191.11        238.75        35.06 o                         
  -2   8   1        219.49        226.35        13.62 o                         
  -1   8   1        172.06        195.83         7.66 o                         
   0   8   1        144.54        168.00         6.40 o                         
   1   8   1        369.45        377.84         8.95 o                         
   2   8   1          1.36          3.23         6.98 o                         
   3   8   1        726.99        732.41        15.18 o                         
   4   8   1         72.59         58.21         7.02 o                         
   5   8   1        373.58        332.40        15.54 o                         
   6   8   1         36.93         52.83         9.30 o                         
  -1   9   1         11.21         -5.37        10.75 o                         
   0   9   1        148.34        170.21        10.46 o                         
   1   9   1         16.01         34.49         8.77 o                         
   2   9   1        307.59        279.04        10.51 o                         
   3   9   1         12.61         -4.37         8.74 o                         
   4   9   1         63.27        135.82        10.34 o                         
  -4  -8   2         88.61         87.77         8.70 o                         
  -3  -8   2         21.00         74.17        12.35 o                         
  -2  -8   2        166.12        187.98         9.83 o                         
  -1  -8   2          6.97         -2.26         7.46 o                         
   0  -8   2         27.67         23.38        10.64 o                         
   1  -8   2        213.57        222.59        15.06 o                         
   2  -8   2         49.50        108.89        16.63 o                         
  -6  -7   2          4.82         17.30         7.51 o                         
  -5  -7   2        114.47        129.73         8.62 o                         
  -4  -7   2        129.82        127.94        15.10 o                         
  -3  -7   2        156.26        147.69         8.13 o                         
  -2  -7   2        161.39        188.40         8.55 o                         
  -1  -7   2        233.87        272.19        11.76 o                         
   0  -7   2         94.45         92.86         9.19 o                         
   1  -7   2        198.34        181.17         8.62 o                         
   2  -7   2        128.50        158.31         9.86 o                         
   3  -7   2          2.95         -3.39        10.68 o                         
   4  -7   2         39.85         34.96         5.91 o                         
  -7  -6   2          4.73         10.44         6.33 o                         
  -6  -6   2         55.25         54.68         3.89 o                         
  -5  -6   2        275.15        258.53         7.54 o                         
  -4  -6   2         41.78         43.69         5.73 o                         
  -3  -6   2          2.91          2.31         2.75 o                         
  -2  -6   2         61.98         66.39         4.73 o                         
  -1  -6   2         16.05         39.87        26.90 o                         
   0  -6   2         31.40         17.26        12.08 o                         
   1  -6   2          6.34          6.24         6.73 o                         
   2  -6   2         64.62         24.31        14.79 o                         
   3  -6   2         47.28         37.47        12.86 o                         
   4  -6   2        123.11        110.94        12.57 o                         
   5  -6   2         41.72         63.48        17.91 o                         
   6  -6   2          0.47         38.89        35.45 o                         
  -7  -5   2        110.91        112.27         6.69 o                         
  -6  -5   2        277.96        287.31         7.43 o                         
  -5  -5   2        494.40        486.68        14.10 o                         
  -4  -5   2        423.75        465.95         7.93 o                         
  -3  -5   2         25.12         23.25         3.77 o                         
  -2  -5   2          7.38         11.96         1.83 o                         
  -1  -5   2         21.88         24.57         2.19 o                         
   0  -5   2         54.74         54.81        29.51 o                         
   1  -5   2          7.01          1.27         3.60 o                         
   2  -5   2         11.37         13.20         3.85 o                         
   3  -5   2         21.98         24.90         4.07 o                         
   4  -5   2         48.75         34.77         5.76 o                         
   5  -5   2        197.11        207.02        20.07 o                         
   6  -5   2          5.18         17.67        22.09 o                         
   7  -5   2          1.04         31.36        31.67 o                         
  -8  -4   2         21.51         18.08         3.10 o                         
  -7  -4   2        136.81        144.46         4.79 o                         
  -6  -4   2         44.11         76.72         6.92 o                         
  -5  -4   2        429.30        495.09         7.62 o                         
  -4  -4   2         80.52         95.22         3.86 o                         
  -3  -4   2         72.14         59.37         3.55 o                         
  -2  -4   2       1150.28       1281.10        20.39 o                         
  -1  -4   2        189.28        159.05         3.66 o                         
   0  -4   2        931.45        950.80        28.99 o                         
   1  -4   2         63.24         57.30         9.13 o                         
   2  -4   2        107.44        102.08         3.95 o                         
   3  -4   2         57.49         76.39         3.34 o                         
   4  -4   2        587.84        583.14         8.33 o                         
   5  -4   2          4.46         11.49         4.24 o                         
   6  -4   2         98.58        131.55         9.10 o                         
   7  -4   2          1.32         28.63        23.67 o                         
  -8  -3   2        131.19        138.02         6.05 o                         
  -7  -3   2         31.91         31.08         2.41 o                         
  -6  -3   2        121.62        118.22         3.70 o                         
  -5  -3   2         25.43         20.94         4.16 o                         
  -4  -3   2         75.98         66.92         2.98 o                         
  -3  -3   2       6217.51       6589.34        91.54 o                         
  -2  -3   2        752.85        691.49        10.05 o                         
  -1  -3   2         55.07         75.12         4.60 o                         
   0  -3   2        248.69        200.07         3.75 o                         
   1  -3   2        605.27        599.44         6.87 o                         
   2  -3   2        817.25        880.18        26.78 o                         
   3  -3   2       1277.60       1359.87        14.48 o                         
   4  -3   2         26.93         30.78         3.23 o                         
   5  -3   2        360.32        372.95         6.26 o                         
   6  -3   2         13.16         25.02        12.16 o                         
   7  -3   2        282.72        285.93        16.03 o                         
   8  -3   2          7.14          0.83        23.15 o                         
  -8  -2   2          3.05          5.49         6.29 o                         
  -7  -2   2        436.53        477.43        20.98 o                         
  -6  -2   2          1.17          1.88         1.43 o                         
  -5  -2   2        261.78        286.37        11.80 o                         
  -4  -2   2       1176.66       1349.74        18.58 o                         
  -3  -2   2        750.61        709.52        13.15 o                         
  -2  -2   2        463.64        595.31        10.08 o                         
  -1  -2   2        219.79        226.17         3.90 o                         
   0  -2   2        866.89        828.17        16.65 o                         
   1  -2   2         85.19        101.72         1.99 o                         
   2  -2   2        655.20        648.24         7.65 o                         
   3  -2   2         36.30         33.03         7.61 o                         
   4  -2   2        460.91        442.39         8.05 o                         
   5  -2   2         59.79         53.35         2.33 o                         
   6  -2   2        271.18        279.98         6.63 o                         
   7  -2   2         21.63          3.56        11.41 o                         
   8  -2   2         94.84        114.42        16.26 o                         
  -8  -1   2        339.97        324.03         9.17 o                         
  -7  -1   2          1.95         -0.40         5.97 o                         
  -6  -1   2        399.01        371.13         6.38 o                         
  -5  -1   2         21.56         24.86         7.71 o                         
  -4  -1   2        407.82        415.07        13.36 o                         
  -3  -1   2         54.50         65.95         2.63 o                         
  -2  -1   2        213.98        226.93         3.76 o                         
  -1  -1   2         30.74         36.14         1.17 o                         
   0  -1   2       3642.43       3433.68        36.89 o                         
   1  -1   2       4581.85       4331.69        72.48 o                         
   2  -1   2        133.33        118.94         5.95 o                         
   3  -1   2        123.09         82.63         1.59 o                         
   4  -1   2          0.13          2.09         1.01 o                         
   5  -1   2        310.39        298.32         6.59 o                         
   6  -1   2        109.90        103.80         3.71 o                         
   7  -1   2        151.75        168.17         5.53 o                         
   8  -1   2        517.31        451.72        19.83 o                         
   9  -1   2        236.15        270.57        19.25 o                         
  -8   0   2         14.47          9.48         5.87 o                         
  -7   0   2        645.85        645.64         9.44 o                         
  -6   0   2        109.87        113.54         8.12 o                         
  -5   0   2        562.31        551.81        12.81 o                         
  -4   0   2        724.00        746.42        21.94 o                         
  -3   0   2        336.23        282.70         9.34 o                         
  -2   0   2        867.02        726.01        14.46 o                         
  -1   0   2       3631.13       3440.39        55.13 o                         
   0   0   2      11672.68      11427.77       210.89 o                         
   1   0   2       1473.26       1481.63        19.38 o                         
   2   0   2       4119.31       3933.64       103.52 o                         
   3   0   2        134.56        161.57         5.12 o                         
   4   0   2       2305.54       2184.98        59.00 o                         
   5   0   2        492.21        499.20         9.00 o                         
   6   0   2       1299.93       1319.81        15.98 o                         
   7   0   2        183.44        179.34         5.71 o                         
   8   0   2        544.56        572.39        11.45 o                         
   9   0   2         62.09         82.57         9.27 o                         
  -8   1   2        243.83        245.33        16.17 o                         
  -7   1   2        321.50        326.84         7.13 o                         
  -6   1   2        888.72        891.37        11.79 o                         
  -5   1   2        834.70        868.65        13.27 o                         
  -4   1   2       1685.34       1701.37        46.32 o                         
  -3   1   2        373.80        403.46         4.98 o                         
  -2   1   2         35.51         21.17         1.07 o                         
  -1   1   2       4691.48       4457.07        70.67 o                         
   0   1   2       1483.97       1529.16        21.85 o                         
   2   1   2         66.71         72.68         8.43 o                         
   3   1   2       5138.54       4976.19        65.40 o                         
   4   1   2        368.04        390.37        13.45 o                         
   5   1   2       3424.74       3357.09        36.64 o                         
   6   1   2         19.46         14.45         4.69 o                         
   7   1   2        506.17        500.31         7.91 o                         
   8   1   2        214.36        236.24         7.49 o                         
   9   1   2        137.99        136.77         8.44 o                         
  -8   2   2         87.20         97.37        16.49 o                         
  -7   2   2       1043.77       1072.01        18.69 o                         
  -6   2   2        188.03        229.52         6.46 o                         
  -5   2   2        344.68        331.75         6.30 o                         
  -4   2   2        294.92        304.75         8.23 o                         
  -3   2   2        165.95        164.58         3.02 o                         
  -2   2   2        771.83        729.90         7.78 o                         
  -1   2   2        117.65        103.67         1.47 o                         
   0   2   2       4160.70       4155.33        65.42 o                         
   1   2   2         67.46         66.81         3.53 o                         
   2   2   2       4697.65       4296.68        54.27 o                         
   3   2   2        844.30        895.67         8.55 o                         
   4   2   2       2535.11       2542.74        40.44 o                         
   5   2   2        343.01        369.89        14.05 o                         
   6   2   2        373.49        336.87         6.16 o                         
   7   2   2        579.39        614.82        13.71 o                         
   8   2   2        436.14        440.14         8.16 o                         
   9   2   2        149.19        145.45         7.76 o                         
  -7   3   2        109.12         23.41        14.82 o                         
  -6   3   2         80.40         89.35         6.52 o                         
  -5   3   2       1013.58       1072.76        14.70 o                         
  -4   3   2        821.39        832.37        11.21 o                         
  -3   3   2        216.76        213.94         4.73 o                         
  -2   3   2        333.57        332.79         4.15 o                         
  -1   3   2        163.38        114.81         1.98 o                         
   0   3   2         85.56        105.66         1.59 o                         
   1   3   2       4984.69       4919.29        95.81 o                         
   2   3   2        869.78        962.77        10.86 o                         
   3   3   2        460.55        442.33         4.77 o                         
   4   3   2        658.15        688.18         7.52 o                         
   5   3   2       1101.58       1056.45        15.37 o                         
   6   3   2        758.13        657.07        21.16 o                         
   7   3   2        207.09        237.29         5.84 o                         
   8   3   2        464.80        480.00        22.08 o                         
   9   3   2         62.74         63.81        11.50 o                         
  -7   4   2         54.84         44.53        16.72 o                         
  -6   4   2        734.44        835.90        23.76 o                         
  -5   4   2        395.58        382.35         9.26 o                         
  -4   4   2        398.52        384.13         6.48 o                         
  -3   4   2        701.77        710.00         7.57 o                         
  -2   4   2        238.47        188.60         4.83 o                         
  -1   4   2          0.65          0.20         0.79 o                         
   0   4   2        659.87        651.02         6.71 o                         
   1   4   2        361.16        371.39         4.28 o                         
   2   4   2       2448.07       2517.68        41.15 o                         
   3   4   2        627.66        666.82         7.34 o                         
   4   4   2       1972.02       2026.84        18.63 o                         
   5   4   2        189.32        195.24         3.43 o                         
   6   4   2        128.42        120.90         3.94 o                         
   7   4   2        187.79        196.14         4.46 o                         
   9   4   2        302.41        324.97        12.80 o                         
  -6   5   2        127.71        111.53        24.98 o                         
  -5   5   2        410.65        438.98        18.57 o                         
  -4   5   2         99.41         89.65         4.72 o                         
  -3   5   2        282.16        284.39         5.10 o                         
  -2   5   2         16.62         10.15         2.78 o                         
  -1   5   2       1018.21       1081.39        10.45 o                         
   0   5   2          0.63         22.95        26.08 o                         
   1   5   2        744.40        760.47         7.91 o                         
   2   5   2         70.58         59.82         1.97 o                         
   3   5   2       1075.08       1031.94        14.85 o                         
   4   5   2        183.07        177.25         4.09 o                         
   5   5   2         18.07         15.69         1.54 o                         
   6   5   2        191.94        166.25         3.83 o                         
   7   5   2        165.48        181.78         7.85 o                         
   8   5   2         66.31         53.32        12.31 o                         
  -6   6   2          3.05         27.99        27.99 o                         
  -5   6   2         26.17          7.27        17.70 o                         
  -4   6   2        154.47        212.31        21.81 o                         
  -3   6   2          4.13          2.39         5.05 o                         
  -2   6   2        455.46        470.09         7.32 o                         
  -1   6   2         36.86         40.62         3.47 o                         
   0   6   2        266.47        280.01         4.94 o                         
   1   6   2        103.49         82.58        10.55 o                         
   2   6   2          4.69          1.26         1.33 o                         
   3   6   2        733.77        789.00        21.13 o                         
   4   6   2        128.00        109.24         4.17 o                         
   5   6   2        187.95        161.05         4.77 o                         
   6   6   2        186.81        193.49         4.29 o                         
   7   6   2         43.79         43.18         3.80 o                         
   8   6   2        188.44        177.68         9.55 o                         
  -5   7   2         10.85         98.15        26.21 o                         
  -4   7   2          8.37         41.88        18.66 o                         
  -3   7   2        146.42        157.69         8.79 o                         
  -2   7   2         16.28         30.66         6.07 o                         
  -1   7   2        109.74        140.88         6.72 o                         
   0   7   2         48.17         47.08         6.13 o                         
   1   7   2          3.09         18.28         5.86 o                         
   2   7   2         38.01         26.82         3.81 o                         
   3   7   2        166.25        154.54         5.87 o                         
   4   7   2        178.33        182.45        11.98 o                         
   5   7   2        163.01        170.58         8.17 o                         
   6   7   2         41.69         31.27         7.51 o                         
   7   7   2        377.12        376.25         7.59 o                         
  -3   8   2         62.62        117.62        29.54 o                         
  -2   8   2         94.84         86.43        12.97 o                         
  -1   8   2         24.77         15.19         8.83 o                         
   0   8   2        126.27        133.20         6.54 o                         
   1   8   2        133.36        133.55         5.82 o                         
   2   8   2        203.07        220.88         7.06 o                         
   3   8   2        182.23        171.10         8.74 o                         
   4   8   2         31.18         28.99         4.47 o                         
   5   8   2          3.82         -1.03         4.11 o                         
   6   8   2        186.75        183.30         9.88 o                         
  -2   9   2         19.86         59.14        37.94 o                         
  -1   9   2        166.39        159.97        11.17 o                         
   0   9   2        129.70        117.33         9.14 o                         
   1   9   2         13.95         26.47         9.73 o                         
   2   9   2         22.16          8.49         8.02 o                         
   3   9   2         64.41         55.63         8.23 o                         
   4   9   2         25.63         11.83        11.54 o                         
   5   9   2          7.54         -2.47         4.94 o                         
  -3  -8   3         47.84         47.55         5.54 o                         
  -2  -8   3          3.28          4.85         8.96 o                         
  -1  -8   3         30.86         95.83        10.79 o                         
   0  -8   3         12.42          3.22        11.04 o                         
   1  -8   3         92.82        263.23        15.45 o                         
  -5  -7   3        155.72        184.49        10.00 o                         
  -4  -7   3        203.82        228.26        10.60 o                         
  -3  -7   3          1.09         -2.28         4.55 o                         
  -2  -7   3        364.01        365.76        15.22 o                         
  -1  -7   3          8.61         17.29         9.67 o                         
   0  -7   3        749.64        700.96        18.88 o                         
   1  -7   3         27.02         33.01         9.86 o                         
   2  -7   3        360.68        337.67        11.83 o                         
   3  -7   3          2.69         -5.97        11.94 o                         
   4  -7   3         65.02         54.42         6.73 o                         
  -6  -6   3         71.86         82.28         5.16 o                         
  -5  -6   3         66.07         84.58         6.43 o                         
  -4  -6   3        301.59        280.93         8.31 o                         
  -3  -6   3        208.93        190.12         7.00 o                         
  -2  -6   3          2.99         13.16        43.11 o                         
  -1  -6   3        431.68        421.89        11.57 o                         
   0  -6   3          3.38         23.77         7.35 o                         
   1  -6   3        826.62        810.44        15.32 o                         
   2  -6   3         11.43         19.95        15.37 o                         
   3  -6   3        377.66        440.29        16.92 o                         
   4  -6   3         50.79         89.72        17.10 o                         
   5  -6   3         69.97         96.21         6.63 o                         
  -7  -5   3        159.53        163.93         9.25 o                         
  -6  -5   3         64.53         86.11         5.15 o                         
  -5  -5   3        638.06        633.00        10.94 o                         
  -4  -5   3          1.60         17.23         8.39 o                         
  -3  -5   3         22.51          9.15        10.57 o                         
  -2  -5   3        344.68        311.57         6.12 o                         
  -1  -5   3         15.11          7.50         2.22 o                         
   0  -5   3       1018.54        985.40        20.84 o                         
   1  -5   3          3.73         10.42         4.46 o                         
   2  -5   3        302.78        320.30         6.08 o                         
   3  -5   3        119.54        141.01         5.46 o                         
   4  -5   3        328.60        327.54         7.30 o                         
   5  -5   3        171.89        185.45        20.90 o                         
   6  -5   3         48.10         64.84        22.16 o                         
   7  -5   3         62.23         64.88         9.26 o                         
  -7  -4   3         73.77         91.17         4.73 o                         
  -6  -4   3        302.02        306.77        15.31 o                         
  -5  -4   3          1.63          4.13         3.24 o                         
  -4  -4   3         60.16         75.35         3.43 o                         
  -3  -4   3       3551.94       3693.77        47.02 o                         
  -2  -4   3        220.28        260.42         5.73 o                         
  -1  -4   3       1154.45       1105.49        14.01 o                         
   0  -4   3         15.37         13.52         1.61 o                         
   1  -4   3        588.10        554.19        12.36 o                         
   2  -4   3        421.89        459.49         6.78 o                         
   3  -4   3        761.82        770.34         8.94 o                         
   4  -4   3        222.27        222.94         4.82 o                         
   5  -4   3        203.36        221.82         5.61 o                         
   6  -4   3        266.33        274.06        16.09 o                         
   7  -4   3        105.46         89.66        24.44 o                         
  -7  -3   3        118.11        114.28         4.47 o                         
  -6  -3   3        193.46        221.53         5.15 o                         
  -5  -3   3         22.28         27.78         3.90 o                         
  -4  -3   3       3552.24       3835.65        50.63 o                         
  -3  -3   3        229.08        235.10         6.03 o                         
  -2  -3   3       2897.18       2974.60        64.29 o                         
  -1  -3   3        600.38        652.12        11.46 o                         
   0  -3   3       2119.62       1954.54        53.39 o                         
   1  -3   3        704.93        628.99         7.45 o                         
   2  -3   3       1630.21       1644.97        29.43 o                         
   3  -3   3        364.24        376.61         5.50 o                         
   4  -3   3       1202.55       1160.16        12.91 o                         
   5  -3   3        443.97        387.88         5.79 o                         
   6  -3   3        481.77        475.82        20.79 o                         
   7  -3   3         54.05         31.63        21.47 o                         
   8  -3   3         20.85         -3.67        23.84 o                         
   8  -3   3          0.84         -4.61        27.03 o                         
  -8  -2   3        163.45        197.00         8.66 o                         
  -7  -2   3        167.83        215.58        15.95 o                         
  -6  -2   3         55.54         44.63         2.96 o                         
  -5  -2   3        566.49        573.77        18.96 o                         
  -4  -2   3        231.14        281.66         5.40 o                         
  -3  -2   3       2837.76       2938.21        42.10 o                         
  -2  -2   3         60.89         55.63         1.67 o                         
  -1  -2   3       1371.25       1408.62        19.30 o                         
   0  -2   3        867.16        870.00        11.54 o                         
   1  -2   3       1793.46       1688.07        16.19 o                         
   2  -2   3        134.98        121.79         2.45 o                         
   3  -2   3       2101.52       2141.23        58.84 o                         
   4  -2   3        595.81        615.02         8.64 o                         
   5  -2   3        602.82        557.37         7.47 o                         
   6  -2   3         47.93         37.68         7.27 o                         
   7  -2   3          3.80         -5.57        11.14 o                         
   8  -2   3        161.07        165.69        16.16 o                         
  -8  -1   3          6.69         16.93         6.21 o                         
  -7  -1   3        231.69        275.60         8.86 o                         
  -6  -1   3         16.15         15.91         4.96 o                         
  -5  -1   3         30.82         21.32         1.58 o                         
  -4  -1   3       1169.42       1177.02        32.70 o                         
  -3  -1   3        632.06        708.53        21.91 o                         
  -2  -1   3       1332.06       1372.97        19.85 o                         
  -1  -1   3        179.44        166.61         3.03 o                         
   0  -1   3        702.40        647.99         7.29 o                         
   1  -1   3        333.04        339.11         4.70 o                         
   2  -1   3        211.58        199.96         6.93 o                         
   3  -1   3         14.78         10.87         1.07 o                         
   4  -1   3        112.32         79.51         8.08 o                         
   5  -1   3       2145.69       2155.77        24.89 o                         
   6  -1   3         25.18         24.13         3.73 o                         
   7  -1   3        286.71        267.78         6.37 o                         
   8  -1   3        136.88        128.60         6.56 o                         
   9  -1   3        117.71        156.04        10.81 o                         
  -8   0   3         27.27         24.15         7.02 o                         
  -7   0   3         90.54        113.90         6.57 o                         
  -6   0   3         31.07         26.59         5.81 o                         
  -5   0   3         57.86         56.63         5.77 o                         
  -4   0   3        702.94        718.32         9.97 o                         
  -3   0   3        340.24        370.52         5.78 o                         
  -2   0   3        896.80        911.20        19.74 o                         
  -1   0   3        691.40        635.97         9.39 o                         
   0   0   3        443.23        389.99         5.27 o                         
   1   0   3         82.47         84.38         1.89 o                         
   2   0   3        576.20        570.44         9.57 o                         
   3   0   3        112.75        125.92         6.79 o                         
   4   0   3       1180.03       1081.52        12.63 o                         
   5   0   3        173.66        208.63         6.59 o                         
   6   0   3        430.16        420.95         6.69 o                         
   7   0   3          4.20         11.23         4.41 o                         
   8   0   3        182.28        182.35         7.89 o                         
   9   0   3         67.63         67.76         9.46 o                         
  -8   1   3        203.19        207.24        15.86 o                         
  -7   1   3        197.68        226.44         6.82 o                         
  -6   1   3          6.04          8.94         4.68 o                         
  -5   1   3          6.82          5.45         4.53 o                         
  -4   1   3         65.69         52.74        14.38 o                         
  -3   1   3        414.39        447.75         6.27 o                         
  -2   1   3       1147.98       1250.17        14.47 o                         
  -1   1   3        319.16        319.97         6.26 o                         
   0   1   3         78.38         82.13         2.28 o                         
   1   1   3       1096.72       1044.40        10.64 o                         
   2   1   3        836.68        848.39         8.55 o                         
   3   1   3        606.12        608.71        12.61 o                         
   4   1   3        917.48       1034.02        20.79 o                         
   5   1   3         34.56         38.53         1.98 o                         
   6   1   3        160.59        171.55        11.48 o                         
   7   1   3        148.92        142.71         5.52 o                         
   8   1   3        109.43        102.48         5.59 o                         
   9   1   3         31.76         42.97         7.61 o                         
  -7   2   3        182.58        147.77         9.35 o                         
  -6   2   3         65.95         58.02         5.07 o                         
  -5   2   3         11.53         23.87         3.65 o                         
  -4   2   3        103.85        109.48         4.44 o                         
  -3   2   3        408.82        438.76         6.29 o                         
  -2   2   3        172.97        200.31         3.26 o                         
  -1   2   3         88.72         77.22         1.36 o                         
   0   2   3        564.35        571.87        12.78 o                         
   1   2   3        822.89        857.72         8.69 o                         
   2   2   3       2067.26       2174.32        18.72 o                         
   3   2   3        791.32        765.02        10.13 o                         
   4   2   3        104.81         94.40         6.10 o                         
   5   2   3        253.96        217.51        10.73 o                         
   6   2   3        194.44        200.01         9.31 o                         
   7   2   3         45.73         42.57         7.77 o                         
   8   2   3         62.26         71.19         5.72 o                         
   9   2   3         37.77         41.55         7.32 o                         
  -7   3   3          3.07         -1.12        13.55 o                         
  -6   3   3         47.43         47.04         6.43 o                         
  -5   3   3         23.21         26.69         5.08 o                         
  -4   3   3         55.73         77.89         3.94 o                         
  -3   3   3       1270.06       1334.59        19.47 o                         
  -2   3   3         36.93         11.69        20.18 o                         
  -1   3   3         39.50         36.80         1.13 o                         
   0   3   3        117.43        121.88         1.80 o                         
   1   3   3        638.93        655.01        16.07 o                         
   2   3   3        816.12        809.35         9.39 o                         
   3   3   3        279.28        309.38         3.74 o                         
   4   3   3       2561.49       2732.51        25.82 o                         
   5   3   3         10.76         16.68         3.62 o                         
   6   3   3        177.39        173.93        10.09 o                         
   7   3   3         22.07         21.44         2.65 o                         
   8   3   3         69.04         61.30         8.38 o                         
   9   3   3        102.90        105.06        15.94 o                         
  -7   4   3         47.84         24.99        18.31 o                         
  -6   4   3        129.72        113.19        12.87 o                         
  -5   4   3         48.40         74.47         6.48 o                         
  -4   4   3        605.46        571.23         8.91 o                         
  -3   4   3         26.83         29.43         3.15 o                         
  -2   4   3        461.26        445.59         6.77 o                         
  -1   4   3        139.38         52.50        25.31 o                         
   0   4   3        164.92        145.83         2.20 o                         
   1   4   3        959.71       1069.63        31.81 o                         
   2   4   3        109.03        118.90         7.57 o                         
   3   4   3       2606.66       2779.82        28.22 o                         
   4   4   3         28.72         19.05         1.20 o                         
   5   4   3         89.03         78.93         2.66 o                         
   6   4   3         27.41         37.01         3.49 o                         
   7   4   3         70.89         74.65         3.88 o                         
   8   4   3        156.75         82.25        11.32 o                         
   9   4   3         32.10         53.55        19.27 o                         
  -6   5   3         78.12         57.44        25.33 o                         
  -5   5   3        207.96        217.16        16.07 o                         
  -4   5   3          4.52         30.28         6.81 o                         
  -3   5   3        363.28        374.41         5.88 o                         
  -2   5   3         56.70         51.49         2.95 o                         
  -1   5   3        304.71        292.89         4.70 o                         
   0   5   3        490.44        512.94        16.61 o                         
   1   5   3       1018.13       1041.62        32.18 o                         
   2   5   3        266.30        255.84         9.30 o                         
   3   5   3         10.20          3.02         3.77 o                         
   4   5   3         92.83         84.39         2.72 o                         
   5   5   3         34.53         37.14         1.90 o                         
   6   5   3        114.20        136.03         3.39 o                         
   7   5   3         54.06         47.12         3.71 o                         
   8   5   3        457.62        404.30        18.30 o                         
   9   5   3          0.52          1.45         4.97 o                         
  -5   6   3        129.36         14.25        17.40 o                         
  -4   6   3        102.49        108.22        15.45 o                         
  -3   6   3         12.46         13.67         5.28 o                         
  -2   6   3        272.21        284.74         5.32 o                         
  -1   6   3        104.19        103.79         4.37 o                         
   0   6   3       1298.23       1318.74        13.37 o                         
   1   6   3         19.42         11.75        10.89 o                         
   2   6   3        396.82        378.83        16.94 o                         
   3   6   3        187.35        162.54         7.76 o                         
   4   6   3         28.49         38.64         3.74 o                         
   5   6   3        115.94        123.05         4.43 o                         
   6   6   3         13.01         21.15         1.91 o                         
   7   6   3        774.57        780.75        10.08 o                         
   8   6   3         19.20          0.30         5.53 o                         
  -4   7   3        121.22         42.48        25.81 o                         
  -3   7   3        283.43        275.59         8.57 o                         
  -2   7   3         21.35         10.58         6.51 o                         
  -1   7   3        160.43        172.94         6.98 o                         
   0   7   3        185.05        182.85         7.33 o                         
   1   7   3        517.19        481.74        11.34 o                         
   2   7   3        577.09        573.13        13.00 o                         
   3   7   3        178.54        173.41         4.50 o                         
   4   7   3        333.73        365.20        10.97 o                         
   5   7   3         52.60         45.49         7.37 o                         
   6   7   3        776.79        781.12        14.77 o                         
   7   7   3          4.82          8.05         2.51 o                         
   8   7   3        204.43        201.45         9.28 o                         
  -3   8   3          0.52        125.58        70.59 o                         
  -2   8   3        100.11        114.52         9.65 o                         
  -1   8   3        512.15        496.92        12.55 o                         
   0   8   3        569.03        562.13        14.20 o                         
   1   8   3        219.04        226.20         7.81 o                         
   2   8   3        438.85        447.14         8.55 o                         
   3   8   3        473.81        463.80        11.43 o                         
   4   8   3         77.58         88.10         5.27 o                         
   5   8   3        467.37        495.08        12.79 o                         
   6   8   3         20.25         18.25        10.41 o                         
   7   8   3        206.21        176.86        11.92 o                         
  -1   9   3        246.47        233.95        11.92 o                         
   0   9   3         61.85         79.67         8.92 o                         
   1   9   3        136.91        120.71         8.08 o                         
   2   9   3        150.99        159.37         8.27 o                         
   3   9   3         63.53         49.62         8.14 o                         
   4   9   3        307.75        324.04        15.42 o                         
   5   9   3          5.96          9.63         4.89 o                         
  -4  -7   4        125.39        125.84        18.38 o                         
  -3  -7   4        133.48        123.25         9.46 o                         
  -2  -7   4         72.10         65.82        12.53 o                         
  -1  -7   4        150.18        155.49        11.68 o                         
   0  -7   4         70.78         79.37        11.23 o                         
   1  -7   4        211.94        180.43        12.77 o                         
   2  -7   4         44.31         53.29        12.49 o                         
   3  -7   4         39.54         36.85         6.62 o                         
  -5  -6   4        112.88         73.50         7.53 o                         
  -4  -6   4         44.16         43.03         7.18 o                         
  -3  -6   4          0.23         -1.71         3.42 o                         
  -2  -6   4        140.15        141.99         6.35 o                         
  -1  -6   4        263.37        261.09        10.37 o                         
   0  -6   4        528.16        514.58        13.40 o                         
   1  -6   4         38.21         93.60         9.22 o                         
   2  -6   4        149.67        171.97         8.49 o                         
   3  -6   4         41.86         75.27         9.73 o                         
   4  -6   4         84.01         74.43        11.46 o                         
   5  -6   4         20.88         17.27         5.65 o                         
  -6  -5   4        115.41         72.26         7.26 o                         
  -5  -5   4        107.28         95.84         5.03 o                         
  -4  -5   4         52.18         43.18         4.93 o                         
  -3  -5   4         51.74         60.23         6.32 o                         
  -2  -5   4        107.13        100.69        37.81 o                         
  -1  -5   4        236.83        261.03        46.21 o                         
   0  -5   4         57.94         17.28        40.25 o                         
   1  -5   4         59.94         58.25         4.35 o                         
   2  -5   4         68.90         73.48         5.45 o                         
   3  -5   4         37.88         40.69         6.05 o                         
   4  -5   4         81.23         82.66         7.57 o                         
   5  -5   4         62.41         74.05        21.08 o                         
   6  -5   4         87.03        183.59        30.14 o                         
  -7  -4   4        119.03        109.47         5.29 o                         
  -6  -4   4         43.07         40.10         6.09 o                         
  -5  -4   4         52.27         38.08         4.48 o                         
  -4  -4   4          4.98          9.19         2.61 o                         
  -3  -4   4        196.54        201.89         6.21 o                         
  -2  -4   4          3.82          8.30         4.76 o                         
  -1  -4   4        232.68        261.57        34.45 o                         
   0  -4   4        101.16        116.97        35.56 o                         
   1  -4   4         77.77         82.49         5.50 o                         
   2  -4   4          2.19          7.20         4.35 o                         
   3  -4   4         55.70         58.74         4.18 o                         
   4  -4   4         66.88         73.63         4.84 o                         
   5  -4   4        308.07        255.61         6.56 o                         
   6  -4   4        267.78        222.31        10.27 o                         
   7  -4   4          5.14         10.46         8.01 o                         
  -7  -3   4         13.72          7.71         2.76 o                         
  -6  -3   4         88.20         83.99         3.99 o                         
  -5  -3   4         48.95         30.59         4.09 o                         
  -4  -3   4        202.99        212.53         5.22 o                         
  -3  -3   4         30.65         25.83         2.36 o                         
  -2  -3   4         86.66         94.96         4.38 o                         
  -1  -3   4        189.18        216.16         6.20 o                         
   0  -3   4        324.14        323.40        13.48 o                         
   1  -3   4        156.52        135.90        33.15 o                         
   2  -3   4        171.73        183.28         5.23 o                         
   3  -3   4         79.78         80.73         3.61 o                         
   4  -3   4          3.73          2.39         4.04 o                         
   5  -3   4        513.69        545.69         8.24 o                         
   6  -3   4         15.18         23.96         5.90 o                         
   7  -3   4         14.97         18.40        15.50 o                         
   8  -3   4          9.65         39.93        30.85 o                         
   8  -3   4          9.72         51.69        24.26 o                         
  -7  -2   4        364.61        411.45         9.00 o                         
  -6  -2   4          0.84          3.03         2.03 o                         
  -5  -2   4        111.91        129.81         9.82 o                         
  -4  -2   4          3.89         -1.44         3.41 o                         
  -3  -2   4         89.32         94.52         3.31 o                         
  -2  -2   4        383.95        456.40         7.84 o                         
  -1  -2   4       1080.12       1034.80        15.10 o                         
   0  -2   4       1098.68       1185.45        15.28 o                         
   1  -2   4        326.46        309.97         4.18 o                         
   2  -2   4        659.79        753.12        20.06 o                         
   3  -2   4        594.26        633.76        12.67 o                         
   4  -2   4         76.89         77.10         3.90 o                         
   5  -2   4         38.33         34.17         4.15 o                         
   6  -2   4        164.87        155.33         5.34 o                         
   7  -2   4          7.20         22.94         7.69 o                         
   8  -2   4        112.87        136.80        16.71 o                         
  -7  -1   4         38.27          7.51         5.22 o                         
  -6  -1   4        434.61        475.36        11.29 o                         
  -5  -1   4          0.37          0.02         1.47 o                         
  -4  -1   4        201.86        213.76         4.89 o                         
  -3  -1   4        195.49        231.66         8.84 o                         
  -2  -1   4       1063.98       1026.96        15.86 o                         
  -1  -1   4        977.30       1007.05        15.64 o                         
   0  -1   4       1044.30        944.52        11.11 o                         
   1  -1   4       1316.71       1336.23        16.68 o                         
   2  -1   4         70.41         75.80         1.88 o                         
   3  -1   4         29.91         25.22         1.50 o                         
   4  -1   4         95.35         89.70         4.76 o                         
   5  -1   4        813.60        817.45        11.83 o                         
   6  -1   4         20.28         31.75         7.01 o                         
   7  -1   4        181.64        180.59         6.72 o                         
   8  -1   4         86.55         96.85         6.75 o                         
   9  -1   4        197.89        221.71        12.27 o                         
  -7   0   4        771.60        788.93        20.74 o                         
  -6   0   4          3.56          5.32         8.56 o                         
  -5   0   4       1013.07        944.68        28.18 o                         
  -4   0   4          3.01         11.94         2.38 o                         
  -3   0   4        154.34        158.17         3.45 o                         
  -2   0   4       1123.98       1196.34        16.77 o                         
  -1   0   4       1037.45        920.61        11.97 o                         
   0   0   4        787.94        765.52         8.87 o                         
   1   0   4        491.68        527.75         6.59 o                         
   2   0   4        991.34        949.26        14.92 o                         
   3   0   4         21.23         35.31         1.48 o                         
   4   0   4       1081.81        951.45        11.15 o                         
   5   0   4        253.06        253.75         7.24 o                         
   6   0   4        367.94        358.06         6.54 o                         
   7   0   4         56.44         54.15         4.74 o                         
   8   0   4        230.33        233.23         7.45 o                         
   9   0   4         83.00         62.42         9.89 o                         
  -7   1   4        115.81         28.32         6.41 o                         
  -6   1   4        845.22        861.68        14.54 o                         
  -5   1   4          3.91          1.87         4.68 o                         
  -4   1   4        121.38        109.81         3.07 o                         
  -3   1   4        443.02        453.88         6.48 o                         
  -2   1   4        565.88        560.17         9.88 o                         
  -1   1   4       1312.02       1329.00        18.46 o                         
   0   1   4        469.37        500.56         6.32 o                         
   1   1   4       1734.61       1718.22        18.31 o                         
   2   1   4        437.33        425.28         6.13 o                         
   3   1   4        664.98        656.87        13.84 o                         
   4   1   4        457.03        488.05        11.31 o                         
   5   1   4       1233.12       1240.29        35.47 o                         
   6   1   4         36.50         44.41         6.81 o                         
   7   1   4        431.34        439.98         9.10 o                         
   8   1   4         83.19         72.44         5.67 o                         
   9   1   4         66.85         48.01         9.48 o                         
  -7   2   4        368.74        351.47         9.30 o                         
  -6   2   4         11.08         14.73         5.52 o                         
  -5   2   4        311.23        300.23         6.06 o                         
  -4   2   4        414.28        445.62         6.70 o                         
  -3   2   4       1620.69       1652.73        45.05 o                         
  -2   2   4        791.85        801.77         9.05 o                         
  -1   2   4        726.73        658.69         7.21 o                         
   0   2   4       1019.04        870.15        17.94 o                         
   1   2   4        449.33        440.24         5.16 o                         
   2   2   4        359.64        397.83         5.00 o                         
   3   2   4         33.10         32.65         1.70 o                         
   4   2   4       2745.64       2688.58        79.47 o                         
   5   2   4         88.31         77.82         8.44 o                         
   6   2   4       1139.95       1081.86        15.48 o                         
   7   2   4          0.51         -3.83         7.65 o                         
   8   2   4        210.44        196.87         6.91 o                         
   9   2   4        171.60        209.10        17.96 o                         
  -7   3   4          2.68         -7.09        14.19 o                         
  -6   3   4        385.20        382.00         9.28 o                         
  -5   3   4        121.72        153.32         6.19 o                         
  -4   3   4        776.38        777.94        10.15 o                         
  -3   3   4        378.00        381.50         6.27 o                         
  -2   3   4       1518.23       1573.74        18.17 o                         
  -1   3   4        743.61        661.37         5.91 o                         
   0   3   4        131.93        109.33         1.78 o                         
   1   3   4        679.52        655.50        17.12 o                         
   2   3   4         31.72         32.01         1.81 o                         
   3   3   4       2271.14       2364.11        22.65 o                         
   4   3   4        207.79        199.19         2.89 o                         
   5   3   4       2089.53       2085.41        43.22 o                         
   6   3   4          9.87         14.36         9.56 o                         
   7   3   4        499.55        531.56        16.91 o                         
   8   3   4        220.27        204.40        14.75 o                         
   9   3   4        271.27        291.09        11.10 o                         
  -6   4   4         51.16         79.20        23.74 o                         
  -5   4   4        335.17        340.58         8.72 o                         
  -4   4   4        223.81        201.71         6.90 o                         
  -3   4   4       1214.23       1174.33        20.71 o                         
  -2   4   4        626.38        627.19         8.34 o                         
  -1   4   4        115.11         96.73         9.02 o                         
   0   4   4       3265.58       3261.42        26.54 o                         
   1   4   4        472.37        259.65        10.75 o                         
   2   4   4       2678.37       2739.47        55.86 o                         
   3   4   4        219.16        212.08         3.47 o                         
   4   4   4       2369.39       2383.84        21.91 o                         
   5   4   4         34.24         46.31         2.32 o                         
   6   4   4        457.39        454.93         6.83 o                         
   7   4   4        161.52        116.54         9.84 o                         
   8   4   4        271.14        309.20        14.87 o                         
   9   4   4        434.52        450.89        13.83 o                         
  -6   5   4        155.96        228.71        26.63 o                         
  -5   5   4        168.07        165.71        16.10 o                         
  -4   5   4        207.01        200.77         8.07 o                         
  -3   5   4        442.02        406.92         6.76 o                         
  -2   5   4        594.90        578.28         7.74 o                         
  -1   5   4       2169.08       2246.65        20.90 o                         
   0   5   4        175.50        217.83        13.45 o                         
   1   5   4       1673.69       1732.69        51.05 o                         
   2   5   4         90.28         99.15         7.15 o                         
   3   5   4       2039.62       2061.49        28.68 o                         
   4   5   4         35.98         40.43         2.42 o                         
   5   5   4        359.84        347.41         4.66 o                         
   6   5   4        199.25        182.59         4.66 o                         
   7   5   4        430.45        447.50         6.43 o                         
   8   5   4        133.62        112.19        12.50 o                         
   9   5   4        163.68         66.63        13.54 o                         
  -5   6   4         48.32         42.43        17.67 o                         
  -4   6   4        253.87        266.81        17.22 o                         
  -3   6   4        475.63        523.23        46.26 o                         
  -2   6   4         45.50         48.81         4.35 o                         
  -1   6   4         24.11         22.74         4.83 o                         
   0   6   4        429.80        425.51         6.23 o                         
   1   6   4        155.06        149.76         6.91 o                         
   2   6   4        203.81        239.15        15.74 o                         
   3   6   4         10.34          6.22         7.99 o                         
   4   6   4        454.00        446.53         6.41 o                         
   5   6   4        201.01        171.29         4.88 o                         
   6   6   4        365.83        341.52         5.58 o                         
   7   6   4         79.57         72.29         3.64 o                         
   8   6   4        142.06        128.98         6.03 o                         
  -4   7   4        107.07         70.57        26.88 o                         
  -3   7   4         56.59         63.04        15.92 o                         
  -2   7   4          3.81         -3.34         7.23 o                         
  -1   7   4        279.57        279.89         7.25 o                         
   0   7   4          4.23          8.24         6.53 o                         
   1   7   4        145.75        144.85         7.15 o                         
   2   7   4         44.07         37.01         7.56 o                         
   3   7   4         96.81         87.16         3.99 o                         
   4   7   4        156.62        130.44         8.35 o                         
   5   7   4        427.12        416.20         7.35 o                         
   6   7   4         79.75         77.14         4.52 o                         
   7   7   4        135.47        127.16         3.96 o                         
   8   7   4         75.17         60.32         5.66 o                         
  -3   8   4         27.60        -33.66        67.32 o                         
  -2   8   4        154.92        132.65         9.39 o                         
  -1   8   4        143.61         78.63        12.05 o                         
   0   8   4        176.59        168.21         7.55 o                         
   1   8   4        109.18         84.47         7.26 o                         
   2   8   4         61.32         80.64         6.03 o                         
   3   8   4         66.48         61.20         6.21 o                         
   4   8   4        171.64        147.81         6.14 o                         
   5   8   4        127.71        125.20        10.33 o                         
   6   8   4        139.83        127.13         8.36 o                         
   7   8   4         71.63         68.24         7.31 o                         
  -1   9   4        112.10        148.08        10.63 o                         
   0   9   4         70.73        100.85         9.59 o                         
   1   9   4         30.77         30.35         5.82 o                         
   2   9   4         37.75         41.74         6.67 o                         
   3   9   4        103.31         86.51         8.58 o                         
   4   9   4         31.32         39.48         8.64 o                         
   5   9   4         34.12         36.38         5.69 o                         
  -2  -7   5         10.41          1.94        13.17 o                         
  -1  -7   5          0.19         -3.33        11.23 o                         
   0  -7   5         35.79        138.43        11.88 o                         
   1  -7   5          0.32         31.42        12.32 o                         
   2  -7   5         40.32        180.56        13.80 o                         
  -4  -6   5        223.49        253.01         9.97 o                         
  -3  -6   5        227.06        211.03        20.29 o                         
  -2  -6   5          0.79          3.88         3.71 o                         
  -1  -6   5        363.37        366.48        12.82 o                         
   0  -6   5         83.98         58.42        11.03 o                         
   1  -6   5        522.63        448.82        16.48 o                         
   2  -6   5          6.89         21.18         8.51 o                         
   3  -6   5        376.55        379.88        14.63 o                         
   4  -6   5          8.85        101.13        27.45 o                         
   4  -6   5          8.85         51.73       107.12 o                         
  -5  -5   5        153.31        155.29         5.82 o                         
  -4  -5   5        130.86        164.82         7.57 o                         
  -3  -5   5        251.60        226.37         8.94 o                         
  -2  -5   5        245.33        281.27         7.49 o                         
  -1  -5   5         66.55         72.99         4.68 o                         
   0  -5   5        449.77        500.59        15.84 o                         
   1  -5   5         28.82         31.59         6.81 o                         
   2  -5   5        432.69        445.68        11.70 o                         
   3  -5   5         87.47         67.61        10.90 o                         
   4  -5   5         39.65         97.60        19.93 o                         
   5  -5   5         73.32         75.05        10.84 o                         
   6  -5   5         53.89         41.36         8.08 o                         
  -6  -4   5        226.54        233.96         9.35 o                         
  -5  -4   5        130.56        152.03         5.17 o                         
  -4  -4   5        450.34        444.98        10.41 o                         
  -3  -4   5        227.18        203.95        11.54 o                         
  -2  -4   5        111.10        129.80        10.20 o                         
  -1  -4   5        176.80        191.10        12.69 o                         
   0  -4   5        148.40         64.41         9.46 o                         
   1  -4   5        506.65        517.42        10.35 o                         
   2  -4   5         26.91         15.64         4.09 o                         
   3  -4   5        211.58        240.09         6.66 o                         
   4  -4   5         67.31         56.92         5.95 o                         
   5  -4   5        391.08        411.70        12.73 o                         
   6  -4   5         32.04         21.54         8.80 o                         
   7  -4   5         29.78         25.26         9.92 o                         
  -6  -3   5        228.82        244.27        14.32 o                         
  -5  -3   5        260.47        262.15         6.21 o                         
  -4  -3   5        228.18        211.57         7.50 o                         
  -3  -3   5         99.72        122.00         5.78 o                         
  -2  -3   5        655.88        615.80        14.44 o                         
  -1  -3   5        144.54        136.93         6.79 o                         
   0  -3   5       1039.92        928.88        28.44 o                         
   1  -3   5         37.55         31.49         2.16 o                         
   2  -3   5       1850.68       1830.85        22.09 o                         
   3  -3   5          0.19         13.09         4.53 o                         
   4  -3   5        626.81        592.09         9.44 o                         
   5  -3   5         89.36         62.05         6.21 o                         
   6  -3   5        163.70        191.81        13.41 o                         
   7  -3   5         34.47         15.88        13.21 o                         
   8  -3   5         16.17         10.31         8.42 o                         
  -7  -2   5         74.62         72.99         6.76 o                         
  -6  -2   5        122.64        129.78         5.85 o                         
  -5  -2   5        539.76        445.19        15.57 o                         
  -4  -2   5        111.66        125.10         6.21 o                         
  -3  -2   5        652.73        607.75        10.51 o                         
  -2  -2   5        134.90        158.58         3.71 o                         
  -1  -2   5       1596.24       1563.51        24.50 o                         
   0  -2   5        564.77        590.59         7.99 o                         
   1  -2   5       2840.70       2734.29        72.76 o                         
   2  -2   5          8.08         11.85         9.38 o                         
   3  -2   5       1211.58       1149.09        14.67 o                         
   4  -2   5        365.58        372.41         7.49 o                         
   5  -2   5       1014.97        990.65        13.30 o                         
   6  -2   5        106.39        109.25         5.39 o                         
   7  -2   5        179.01        166.26         9.57 o                         
   8  -2   5         62.65         48.94        16.46 o                         
  -7  -1   5        149.88        150.32        12.23 o                         
  -6  -1   5        276.50        185.08        12.82 o                         
  -5  -1   5        145.59        167.59         4.33 o                         
  -4  -1   5         37.21         31.85         2.44 o                         
  -3  -1   5        144.30        153.13         6.40 o                         
  -2  -1   5       1552.65       1541.18        26.50 o                         
  -1  -1   5        847.07        868.46        12.69 o                         
   0  -1   5       1156.53       1129.45        12.96 o                         
   1  -1   5        148.45        173.47         3.44 o                         
   2  -1   5        700.79        675.53         8.07 o                         
   3  -1   5        210.21        214.89         3.38 o                         
   4  -1   5       2714.15       2639.11        38.42 o                         
   5  -1   5        785.49        731.02        10.15 o                         
   6  -1   5        409.83        424.50         9.58 o                         
   7  -1   5         96.79         87.58         6.18 o                         
   8  -1   5        214.45        216.81        15.04 o                         
   9  -1   5         41.19         76.96        17.30 o                         
  -7   0   5         72.72         92.72        11.52 o                         
  -6   0   5        524.47        569.50        21.27 o                         
  -5   0   5         26.12         30.51         4.10 o                         
  -4   0   5         44.21         41.31         2.57 o                         
  -3   0   5         89.30         93.40         3.31 o                         
  -2   0   5        593.67        649.66        13.30 o                         
  -1   0   5       1128.84       1100.52        20.67 o                         
   0   0   5          8.26          5.34         1.20 o                         
   1   0   5       3289.31       3463.59        37.23 o                         
   2   0   5        256.33        232.67         5.70 o                         
   3   0   5        410.18        400.76        13.51 o                         
   4   0   5        452.38        428.85         5.28 o                         
   5   0   5        594.04        592.81         8.98 o                         
   6   0   5       1029.92       1002.11        13.46 o                         
   7   0   5        290.47        266.42         7.16 o                         
   8   0   5         53.09         32.35         7.47 o                         
   9   0   5         12.77          9.21        14.67 o                         
  -7   1   5        212.63        221.53         9.34 o                         
  -6   1   5         40.05         38.65         6.00 o                         
  -5   1   5         57.63         75.40         5.18 o                         
  -4   1   5         79.82         71.09         6.67 o                         
  -3   1   5        145.64        119.99         5.19 o                         
  -2   1   5        537.08        521.27         7.75 o                         
  -1   1   5        154.23        179.61         4.42 o                         
   0   1   5       3295.91       3458.50        44.61 o                         
   1   1   5       2472.17       2689.66        35.40 o                         
   2   1   5        113.54         89.02         2.68 o                         
   3   1   5         54.09         43.31         4.04 o                         
   4   1   5        122.49        134.02         5.84 o                         
   5   1   5        875.91        873.81        10.72 o                         
   6   1   5        207.92        229.91         9.46 o                         
   7   1   5         88.40         79.10         5.12 o                         
   8   1   5         33.86         72.87        27.61 o                         
   9   1   5        220.66        217.30        11.18 o                         
  -7   2   5         42.10         34.15        13.18 o                         
  -6   2   5        142.28        177.26         6.95 o                         
  -5   2   5         66.49         79.79         5.40 o                         
  -4   2   5          2.14         -1.08         3.80 o                         
  -3   2   5        177.94        172.18         3.92 o                         
  -2   2   5        146.53        145.26         2.86 o                         
  -1   2   5         10.41         12.70         1.07 o                         
   0   2   5        242.69        225.03         6.85 o                         
   1   2   5        112.77         98.96         3.26 o                         
   2   2   5        487.97        533.59         5.71 o                         
   3   2   5        749.36        752.86         8.87 o                         
   4   2   5        176.77        151.22         6.47 o                         
   5   2   5        146.99        155.27         9.14 o                         
   6   2   5         13.90          9.00         2.20 o                         
   7   2   5         84.34         71.36         9.02 o                         
   8   2   5         50.11         90.72        27.33 o                         
   9   2   5          8.87         20.85         8.40 o                         
  -6   3   5         80.57         52.45         7.46 o                         
  -5   3   5         35.93         40.09         6.18 o                         
  -4   3   5         53.18         53.98         4.48 o                         
  -3   3   5         82.21         98.91         4.04 o                         
  -2   3   5        219.38        228.29         4.55 o                         
  -1   3   5        319.79        329.19         4.01 o                         
   0   3   5        390.47        378.70        15.61 o                         
   1   3   5         51.46         49.68         3.85 o                         
   2   3   5        742.80        747.94         8.32 o                         
   3   3   5          3.70          3.07         0.85 o                         
   4   3   5        909.67        986.89        11.32 o                         
   5   3   5        222.93        230.65         7.77 o                         
   6   3   5          3.99          1.43         9.95 o                         
   7   3   5          0.58         -1.83         3.66 o                         
   8   3   5         26.87         19.46        13.22 o                         
   9   3   5        363.34        350.14        12.62 o                         
  -6   4   5         81.89         42.85        25.42 o                         
  -5   4   5         83.34         64.48         9.55 o                         
  -4   4   5         67.89         71.24         6.11 o                         
  -3   4   5          3.76          6.39         4.89 o                         
  -2   4   5         74.74         82.36         4.57 o                         
  -1   4   5        100.68        119.87         7.22 o                         
   0   4   5         74.59         73.77         2.07 o                         
   1   4   5        115.89         69.24         6.89 o                         
   2   4   5        169.19        148.94         6.66 o                         
   3   4   5        908.30        961.67         9.92 o                         
   4   4   5         82.85         66.86         1.97 o                         
   5   4   5         18.98         12.77         2.31 o                         
   6   4   5        198.29        209.25         4.93 o                         
   7   4   5        152.83        160.68        13.49 o                         
   8   4   5        619.69        687.72        22.05 o                         
   9   4   5        248.46        218.92        12.01 o                         
  -5   5   5         65.09         68.17        21.46 o                         
  -4   5   5        300.42        263.26        10.80 o                         
  -3   5   5        532.77        525.83        10.57 o                         
  -2   5   5         38.99         27.96         5.61 o                         
  -1   5   5        800.85        821.71        10.15 o                         
   0   5   5        248.06        229.32         6.02 o                         
   1   5   5        936.65       1001.82        32.62 o                         
   2   5   5        147.38        159.63         8.80 o                         
   3   5   5        235.15        247.35         4.65 o                         
   4   5   5         19.64         15.19         2.36 o                         
   5   5   5        133.28        132.79         2.84 o                         
   6   5   5        209.86        206.22         4.95 o                         
   7   5   5         69.52         72.85         3.69 o                         
   8   5   5        569.97        499.15        20.45 o                         
   9   5   5         11.22         11.07        14.17 o                         
  -5   6   5         82.34         69.27        19.11 o                         
  -4   6   5        280.40        279.28        17.79 o                         
  -3   6   5         15.29         11.44        15.92 o                         
  -2   6   5        160.55        152.78        14.36 o                         
  -1   6   5         20.69         15.27         4.43 o                         
   0   6   5        366.89        368.72         6.34 o                         
   1   6   5         36.61         43.27         5.45 o                         
   2   6   5        204.47        179.59         3.39 o                         
   3   6   5          3.96          3.45         8.62 o                         
   4   6   5        208.81        216.07         4.85 o                         
   5   6   5        209.07        189.86         5.16 o                         
   6   6   5        207.86        203.01         4.42 o                         
   7   6   5        205.54        220.64         5.03 o                         
   8   6   5         30.81         48.17         5.82 o                         
  -4   7   5         11.46         68.51        18.99 o                         
  -3   7   5         14.73         10.03        11.61 o                         
  -2   7   5          6.89          5.43         6.43 o                         
  -1   7   5        183.12        169.88         7.37 o                         
   0   7   5         55.93         64.78         5.05 o                         
   1   7   5        422.07        428.63        11.00 o                         
   2   7   5          0.51         -3.88         9.53 o                         
   3   7   5        163.51        137.21         4.61 o                         
   4   7   5        151.95        112.39        15.16 o                         
   5   7   5         72.70         67.22         4.77 o                         
   6   7   5        207.66        210.24         5.47 o                         
   7   7   5         59.70         71.89         3.31 o                         
   8   7   5        215.25        219.15         6.58 o                         
  -3   8   5          0.80        -33.01        66.02 o                         
  -2   8   5        115.85        141.45         9.10 o                         
  -1   8   5         82.47         58.50         8.09 o                         
   0   8   5        238.36        262.12         9.13 o                         
   1   8   5         83.57        108.06         7.89 o                         
   2   8   5        206.30        192.49         7.01 o                         
   3   8   5        215.41        203.62         8.04 o                         
   4   8   5        268.08        283.55        14.48 o                         
   5   8   5        579.12        537.89        15.38 o                         
   6   8   5         30.41         31.87         7.32 o                         
   7   8   5        214.84        216.39         8.49 o                         
  -1   9   5        206.45        203.63        14.14 o                         
   0   9   5         82.44         72.19         9.21 o                         
   1   9   5         68.99         98.52         8.72 o                         
   2   9   5        169.95        198.69         8.83 o                         
   3   9   5        276.72        252.60         9.02 o                         
   4   9   5        438.36        408.16        11.81 o                         
   5   9   5        318.48        292.17        15.63 o                         
  -3  -6   6          2.16         -2.18         5.15 o                         
  -2  -6   6        169.08        169.33         9.95 o                         
  -1  -6   6         36.26         43.26        12.09 o                         
   0  -6   6        266.03        234.35        13.69 o                         
   1  -6   6         45.60         39.00        12.02 o                         
   2  -6   6        141.75        291.33        13.61 o                         
   3  -6   6          0.04         18.07        13.03 o                         
  -5  -5   6        161.53        168.34         7.69 o                         
  -4  -5   6        187.54        164.98         9.54 o                         
  -3  -5   6        233.87        251.10        12.46 o                         
  -2  -5   6        108.40        100.42        14.89 o                         
  -1  -5   6        157.38        132.77         6.09 o                         
   0  -5   6         32.20         14.89        14.37 o                         
   1  -5   6        315.03        305.48         9.80 o                         
   2  -5   6          9.66         -3.68         7.36 o                         
   3  -5   6        146.06        150.97         8.67 o                         
   4  -5   6         24.10         13.72        10.38 o                         
   5  -5   6         55.72        129.94        27.32 o                         
  -5  -4   6        190.25        168.88         7.58 o                         
  -4  -4   6        122.06        115.24         6.73 o                         
  -3  -4   6         78.79         75.21         6.06 o                         
  -2  -4   6         98.53        110.85         6.24 o                         
  -1  -4   6         72.91         60.21        10.71 o                         
   0  -4   6         22.79         12.93         3.01 o                         
   1  -4   6        235.39        223.53         9.93 o                         
   2  -4   6        321.14        321.71        10.16 o                         
   3  -4   6         25.34         26.45         7.42 o                         
   4  -4   6        208.71        187.00        10.39 o                         
   5  -4   6         48.77         44.56        11.34 o                         
   6  -4   6         61.18         60.47        11.27 o                         
  -6  -3   6         71.19         66.03         4.63 o                         
  -5  -3   6        224.88        244.88        11.77 o                         
  -4  -3   6         79.90         86.70         5.70 o                         
  -3  -3   6         76.30         81.16         5.82 o                         
  -2  -3   6          2.30         -8.39        16.78 o                         
  -1  -3   6         22.67         32.58         4.67 o                         
   0  -3   6        186.52         96.07         8.23 o                         
   1  -3   6         23.67         20.84         1.97 o                         
   2  -3   6        102.25        113.60         6.39 o                         
   3  -3   6         32.90         34.77         6.07 o                         
   4  -3   6         39.77         33.15         6.29 o                         
   5  -3   6         76.75        108.63         8.30 o                         
   6  -3   6         50.83         63.79         9.64 o                         
   7  -3   6         21.97         25.70        14.86 o                         
  -6  -2   6         20.37         13.01         2.63 o                         
  -5  -2   6        102.86        103.58         6.01 o                         
  -4  -2   6         93.21        101.09         8.40 o                         
  -3  -2   6          2.30          4.10         4.38 o                         
  -2  -2   6          4.14          3.81         2.21 o                         
  -1  -2   6        606.11        546.48         8.61 o                         
   0  -2   6         26.75         32.72         2.78 o                         
   1  -2   6         31.20         46.76         2.45 o                         
   2  -2   6         20.70         10.11         1.68 o                         
   3  -2   6        100.62        123.57         5.17 o                         
   4  -2   6          9.72         -2.35         4.69 o                         
   5  -2   6          6.78         19.62         6.00 o                         
   6  -2   6         28.84         34.61        14.92 o                         
   7  -2   6         17.78         11.61        18.86 o                         
   8  -2   6         17.63         74.89        22.80 o                         
  -6  -1   6        362.20        350.93        15.12 o                         
  -5  -1   6         41.10         25.75         2.47 o                         
  -4  -1   6         65.02         71.76         3.18 o                         
  -3  -1   6         23.87         26.94         5.07 o                         
  -2  -1   6        611.73        566.41         9.19 o                         
  -1  -1   6        285.13        314.00         5.54 o                         
   0  -1   6        212.46        218.29         4.62 o                         
   1  -1   6        579.51        568.54         7.81 o                         
   2  -1   6        136.12        132.14         2.87 o                         
   3  -1   6        151.72        143.46         2.85 o                         
   4  -1   6        432.59        439.08        11.59 o                         
   5  -1   6          1.62          3.64         5.30 o                         
   6  -1   6          4.60         24.09         6.47 o                         
   7  -1   6        244.50        263.04        16.30 o                         
   8  -1   6         53.87         52.08        11.36 o                         
  -6   0   6        119.32         75.72         9.41 o                         
  -5   0   6        453.19        499.29        29.61 o                         
  -4   0   6         75.99         56.79         3.66 o                         
  -3   0   6        190.53        178.73         4.53 o                         
  -2   0   6         25.35         24.78         4.28 o                         
  -1   0   6        220.36        224.78         5.35 o                         
   0   0   6       1861.34       1928.15        26.62 o                         
   1   0   6        617.46        615.77         6.87 o                         
   2   0   6        681.59        670.33        12.44 o                         
   3   0   6       1727.50       1784.62        48.52 o                         
   4   0   6         86.06         83.23         2.28 o                         
   5   0   6          0.79          8.02         4.89 o                         
   6   0   6        326.71        307.26         8.51 o                         
   7   0   6         26.24         36.74        11.97 o                         
   8   0   6        186.78        153.33        10.62 o                         
   9   0   6          8.89          5.28        11.67 o                         
  -6   1   6        529.77        430.00        17.25 o                         
  -4   1   6        496.41        484.02        18.37 o                         
  -3   1   6        128.62        113.80         5.15 o                         
  -2   1   6        812.97        808.15        11.48 o                         
  -1   1   6        579.08        589.74        13.08 o                         
   0   1   6        646.54        640.41         9.06 o                         
   1   1   6       1003.72       1035.32        11.22 o                         
   2   1   6        110.13         98.97         3.07 o                         
   3   1   6        484.73        475.50         7.88 o                         
   4   1   6        304.30        291.43        11.45 o                         
   5   1   6        342.07        325.46         5.09 o                         
   6   1   6         84.37         98.39         6.33 o                         
   7   1   6        602.49        608.72        23.03 o                         
   8   1   6         23.99         21.27         7.33 o                         
   9   1   6        139.76        132.33        18.88 o                         
  -6   2   6         45.06         10.36         8.36 o                         
  -5   2   6        430.74        423.31         8.12 o                         
  -4   2   6         27.12         29.09         4.99 o                         
  -3   2   6       1814.29       1828.62        62.95 o                         
  -2   2   6          6.42          1.28         1.44 o                         
  -1   2   6       1127.46       1109.68        11.46 o                         
   0   2   6        665.82        663.38         9.11 o                         
   1   2   6        116.36        112.29         3.91 o                         
   2   2   6        184.20        151.77         2.60 o                         
   3   2   6          7.54         11.86         2.38 o                         
   4   2   6       1526.14       1541.10        24.60 o                         
   5   2   6        166.00        155.72         8.72 o                         
   6   2   6        646.55        663.23        23.70 o                         
   7   2   6        211.01        205.16        14.59 o                         
   8   2   6         27.40         37.02         7.44 o                         
   9   2   6        126.15        105.53         9.20 o                         
  -6   3   6        373.09        422.18        27.60 o                         
  -5   3   6         91.66         75.93         9.10 o                         
  -4   3   6        210.61        221.66         6.70 o                         
  -3   3   6          0.19          6.65         4.82 o                         
  -2   3   6       1208.43       1156.63        49.45 o                         
  -1   3   6        387.69        340.01         9.66 o                         
   0   3   6       1799.96       1822.62        53.54 o                         
   1   3   6        488.48        471.35         7.13 o                         
   2   3   6          7.18         13.95         2.24 o                         
   3   3   6        837.22        868.82         8.91 o                         
   4   3   6         69.15         70.24         3.25 o                         
   5   3   6        966.25       1002.47        19.31 o                         
   6   3   6        184.30        198.39        10.45 o                         
   7   3   6         26.85         39.98        12.49 o                         
   8   3   6        264.99        254.09        10.93 o                         
   9   3   6        244.90        254.34        11.13 o                         
  -5   4   6         48.80         51.71         9.91 o                         
  -4   4   6         65.55         72.75         9.18 o                         
  -3   4   6        628.21        584.79        10.49 o                         
  -2   4   6        361.69        367.56         5.94 o                         
  -1   4   6       2745.60       2679.91        35.58 o                         
   0   4   6        687.09        610.87         7.60 o                         
   1   4   6        321.69        302.72        14.57 o                         
   2   4   6       1530.91       1581.70        21.00 o                         
   3   4   6         71.68         71.95         2.88 o                         
   4   4   6       1140.60       1140.04        11.59 o                         
   5   4   6         45.56         44.88         2.86 o                         
   6   4   6        797.19        817.88        21.19 o                         
   7   4   6         11.73         26.44        12.06 o                         
   8   4   6        439.02        434.38        17.69 o                         
   9   4   6         46.04         51.40        10.52 o                         
  -5   5   6         89.23         34.27        26.40 o                         
  -4   5   6        405.11        356.86        12.23 o                         
  -3   5   6         87.82         68.83         9.86 o                         
  -2   5   6       1009.97        989.06        12.86 o                         
  -1   5   6        783.29        756.02        10.84 o                         
   0   5   6        617.20        624.94        10.61 o                         
   1   5   6       1579.04       1563.68        13.91 o                         
   2   5   6        174.26        193.68        14.79 o                         
   3   5   6        970.18        980.01        11.16 o                         
   4   5   6         47.37         41.08         2.86 o                         
   5   5   6       2045.89       2040.51        20.45 o                         
   6   5   6        154.27        158.92         3.70 o                         
   7   5   6        662.96        692.17         9.29 o                         
   8   5   6         14.08          4.76        16.38 o                         
   9   5   6        220.99        235.42        16.34 o                         
  -4   6   6         30.30         78.70        25.04 o                         
  -3   6   6        164.89        150.64        18.55 o                         
  -2   6   6        103.43        121.16         7.09 o                         
  -1   6   6        411.31        396.80        10.58 o                         
   0   6   6       1031.90       1029.45        10.38 o                         
   1   6   6        214.65        244.01         7.55 o                         
   2   6   6        341.93        327.30         4.72 o                         
   3   6   6        189.38        195.58        11.85 o                         
   4   6   6        803.81        814.06        12.21 o                         
   5   6   6        153.14        147.92         4.26 o                         
   6   6   6        387.13        393.30         5.90 o                         
   7   6   6          8.39         16.15         3.96 o                         
   8   6   6        162.04        150.05         6.09 o                         
  -3   7   6         60.78         89.49        27.24 o                         
  -2   7   6        176.26        194.39         7.54 o                         
  -1   7   6         92.02         95.83         6.60 o                         
   0   7   6        291.27        257.98         7.90 o                         
   1   7   6         90.19         95.79         6.63 o                         
   2   7   6         82.76        107.78         8.35 o                         
   3   7   6         23.41         18.79         3.22 o                         
   4   7   6         11.52         29.57        15.32 o                         
   5   7   6        676.06        684.85        11.08 o                         
   6   7   6          8.72         -2.58         5.15 o                         
   7   7   6        141.39        126.06         4.22 o                         
   8   7   6         87.93         94.76         5.25 o                         
  -2   8   6         83.66         65.42        12.64 o                         
  -1   8   6        213.97        232.76         8.72 o                         
   0   8   6         50.37         42.89         6.90 o                         
   1   8   6         32.80         29.91         8.46 o                         
   2   8   6         49.44         52.50         7.09 o                         
   3   8   6         27.29         18.68         6.49 o                         
   4   8   6        460.27        415.64         8.22 o                         
   5   8   6         14.20          7.32         3.00 o                         
   6   8   6        157.60        156.22         8.38 o                         
   7   8   6         87.67         86.60         7.08 o                         
   0   9   6         52.43         11.14         8.97 o                         
   1   9   6        216.33        201.23         8.75 o                         
   2   9   6          9.20         32.08         7.56 o                         
   3   9   6        356.23        346.48        10.78 o                         
   4   9   6        248.64        209.09         9.49 o                         
   5   9   6          9.28          9.25         3.52 o                         
  -1  -6   7         21.07         12.93         5.64 o                         
   0  -6   7         55.35        127.66        12.74 o                         
   1  -6   7         21.53         62.42        12.50 o                         
   2  -6   7         10.92         38.75        12.76 o                         
  -3  -5   7        321.73        310.03        13.74 o                         
  -2  -5   7        100.19         86.05         8.20 o                         
  -1  -5   7         95.26        112.83         6.72 o                         
   0  -5   7         91.56         80.96        12.36 o                         
   1  -5   7         49.40         53.06         9.60 o                         
   2  -5   7        186.59        142.23         9.64 o                         
   3  -5   7         16.27         18.41         9.07 o                         
   4  -5   7        106.92        180.40        12.16 o                         
  -4  -4   7        337.47        329.99        11.34 o                         
  -3  -4   7        140.45        135.49         9.37 o                         
  -2  -4   7        231.84        206.94        10.35 o                         
  -1  -4   7        179.36        182.44        13.61 o                         
   0  -4   7         32.54         34.08         4.39 o                         
   1  -4   7        412.54        405.16        11.72 o                         
   2  -4   7         13.99         26.58         6.74 o                         
   3  -4   7        234.74        240.74        10.05 o                         
   4  -4   7         15.54        130.30        64.41 o                         
   5  -4   7        214.21        186.91        23.91 o                         
   6  -4   7          2.13         18.04        30.27 o                         
  -5  -3   7        331.00        341.57        14.86 o                         
  -4  -3   7        140.03        141.75         7.25 o                         
  -3  -3   7         64.88         77.01         6.86 o                         
  -2  -3   7        450.19        429.06        11.98 o                         
  -1  -3   7        409.50        381.31        12.64 o                         
   0  -3   7        385.42        374.41        14.97 o                         
   1  -3   7         28.39         40.76         2.96 o                         
   2  -3   7        274.63        283.38         9.11 o                         
   3  -3   7         49.13         55.78         6.20 o                         
   4  -3   7        559.46        611.27        17.85 o                         
   5  -3   7          0.70         -0.49         9.19 o                         
   6  -3   7        119.87        165.41        12.19 o                         
   7  -3   7         17.97          3.29        16.31 o                         
  -5  -2   7         98.51         78.35         5.18 o                         
  -4  -2   7        242.75        235.07         7.74 o                         
  -3  -2   7        453.59        451.24         8.09 o                         
  -2  -2   7        766.65        717.52        12.89 o                         
  -1  -2   7        144.67        160.91         5.02 o                         
   0  -2   7        144.91        122.23         5.09 o                         
   1  -2   7        375.95        344.12         5.76 o                         
   2  -2   7         29.36         57.94        41.39 o                         
   3  -2   7       1236.60       1288.16        18.18 o                         
   4  -2   7         72.66         62.86         5.94 o                         
   5  -2   7        321.52        397.93        12.88 o                         
   6  -2   7        107.58        159.43         9.12 o                         
   7  -2   7        312.76        319.39        24.45 o                         
   8  -2   7         12.29         17.33        20.78 o                         
  -6  -1   7         38.32         33.36         7.68 o                         
  -5  -1   7        322.17        295.41         6.61 o                         
  -4  -1   7         78.03         68.83         3.55 o                         
  -3  -1   7        413.96        429.10         9.46 o                         
  -2  -1   7        145.86        155.10         4.66 o                         
  -1  -1   7        146.68        135.04         3.54 o                         
   0  -1   7       1242.66       1227.85        15.27 o                         
   1  -1   7         11.91         11.29         2.91 o                         
   2  -1   7       1124.75       1115.87        31.68 o                         
   3  -1   7        155.30        140.29         3.11 o                         
   4  -1   7        910.61        939.54        14.93 o                         
   5  -1   7        114.77        117.49         6.29 o                         
   6  -1   7        328.82        301.78        10.98 o                         
   7  -1   7         46.55         67.26         9.35 o                         
   8  -1   7        140.84        137.50        20.79 o                         
  -6   0   7        271.69        253.97        21.27 o                         
  -5   0   7         14.96         15.99         5.73 o                         
  -4   0   7        146.14        146.45        19.30 o                         
  -3   0   7        228.87        218.15         5.50 o                         
  -2   0   7        139.91        131.87         6.66 o                         
  -1   0   7       1238.57       1239.78        16.93 o                         
   0   0   7         50.98         46.50         3.17 o                         
   1   0   7       1058.39       1060.81        13.44 o                         
   2   0   7        245.08        275.44         5.52 o                         
   3   0   7        269.77        272.53         7.50 o                         
   4   0   7         18.90         15.08         1.57 o                         
   5   0   7        423.62        397.66         8.69 o                         
   6   0   7        558.30        525.02        35.86 o                         
   7   0   7        535.46        503.44        12.65 o                         
   8   0   7         57.86         45.61        10.07 o                         
   9   0   7         69.45         88.75        21.19 o                         
  -6   1   7         46.66         72.97        18.61 o                         
  -5   1   7        315.76        294.47        15.14 o                         
  -4   1   7        240.38        209.42        16.52 o                         
  -3   1   7        149.48        145.03         4.73 o                         
  -2   1   7        440.24        470.21         9.04 o                         
  -1   1   7         12.56          2.40         4.61 o                         
   0   1   7       1057.17       1098.10        13.95 o                         
   1   1   7        397.87        416.81         6.30 o                         
   2   1   7        409.31        379.66         6.14 o                         
   3   1   7        227.98        236.81         6.24 o                         
   4   1   7        570.05        580.91        18.97 o                         
   5   1   7        390.77        382.06         4.56 o                         
   6   1   7        538.69        499.23        13.04 o                         
   7   1   7         14.50          6.34         7.29 o                         
   8   1   7        167.30        163.91         9.87 o                         
   9   1   7         87.82        121.26        11.42 o                         
  -5   2   7        143.62         15.73         9.03 o                         
  -4   2   7        325.73        322.05        24.21 o                         
  -3   2   7        107.53         94.70        14.68 o                         
  -2   2   7         22.48         -3.61        14.88 o                         
  -1   2   7       1102.66       1098.51        35.46 o                         
   0   2   7        248.61        293.27         5.91 o                         
   1   2   7        417.97        399.84         5.74 o                         
   2   2   7        982.49       1007.90        10.20 o                         
   3   2   7        755.79        741.49         9.78 o                         
   4   2   7         16.84         16.26         6.33 o                         
   5   2   7        571.44        564.93        15.58 o                         
   6   2   7         16.54         13.84         2.52 o                         
   7   2   7        115.23        109.00        14.25 o                         
   8   2   7         82.30         84.58         8.56 o                         
   9   2   7         60.69         65.01         9.37 o                         
  -5   3   7        142.19        131.57        10.45 o                         
  -4   3   7         23.97         40.93         6.62 o                         
  -3   3   7         33.87         33.63         8.76 o                         
  -2   3   7        103.81         50.74         5.36 o                         
  -1   3   7          1.65          3.75         1.34 o                         
   0   3   7        255.78        270.20        11.76 o                         
   1   3   7        221.59        230.55         4.61 o                         
   2   3   7        753.32        761.92         8.95 o                         
   3   3   7        234.25        271.34         3.94 o                         
   4   3   7         59.64         66.78         2.95 o                         
   5   3   7        156.04        160.62         7.07 o                         
   6   3   7         23.19         13.73         2.87 o                         
   7   3   7         30.58         25.12         4.17 o                         
   8   3   7        160.71        153.98        10.15 o                         
   9   3   7        137.64        153.80        10.30 o                         
  -5   4   7         23.87         46.00        14.57 o                         
  -4   4   7        212.21        174.04        10.44 o                         
  -3   4   7         38.11         43.91         7.79 o                         
  -2   4   7          9.72         13.84         5.29 o                         
  -1   4   7        421.81        427.04         9.39 o                         
   0   4   7        104.84         98.20         7.70 o                         
   1   4   7        550.23        559.38        12.78 o                         
   2   4   7         16.14          7.27         3.37 o                         
   3   4   7         56.51         64.18         3.13 o                         
   4   4   7        630.79        647.52         8.25 o                         
   5   4   7         75.45         64.55         3.30 o                         
   6   4   7         88.72         85.49         6.30 o                         
   7   4   7        159.21        177.68        14.31 o                         
   8   4   7         16.22         24.34         4.94 o                         
   9   4   7         29.28         16.00        10.75 o                         
  -4   5   7         99.01         44.84        12.79 o                         
  -3   5   7         81.10         66.23        10.41 o                         
  -2   5   7          7.11         16.29        11.09 o                         
  -1   5   7          1.63          3.93         4.03 o                         
   0   5   7          0.79          4.94         4.49 o                         
   1   5   7        334.49        356.62        12.47 o                         
   2   5   7        549.16        649.74        25.61 o                         
   3   5   7        147.90        125.93         5.20 o                         
   4   5   7         71.56         58.22         3.78 o                         
   5   5   7          5.62          9.18         1.65 o                         
   6   5   7         32.11         29.65         3.98 o                         
   7   5   7        198.49        190.05         6.36 o                         
   8   5   7        138.90        154.00        10.77 o                         
   9   5   7          0.10          3.95         4.94 o                         
  -4   6   7         62.82        -13.06        26.12 o                         
  -3   6   7         49.01         39.46        19.53 o                         
  -2   6   7         29.63         22.94        11.25 o                         
  -1   6   7          4.85          6.06         4.69 o                         
   0   6   7        335.48        322.16         7.66 o                         
   1   6   7         88.10        113.48         7.15 o                         
   2   6   7        271.81        251.92         4.28 o                         
   3   6   7        155.07        131.73        12.68 o                         
   4   6   7         87.74         80.35         5.43 o                         
   5   6   7         31.40         38.52         3.51 o                         
   6   6   7        204.86        208.76         4.37 o                         
   7   6   7         59.63         56.88         4.90 o                         
   8   6   7         67.12         44.60         9.08 o                         
  -3   7   7         23.12         31.45        26.72 o                         
  -2   7   7         17.01         -3.70        20.41 o                         
  -1   7   7        250.08        253.68        11.51 o                         
   0   7   7         25.48         26.07         5.83 o                         
   1   7   7        602.62        653.65        10.48 o                         
   2   7   7        203.12        212.34        10.86 o                         
   3   7   7          3.76         -1.25         2.50 o                         
   4   7   7         51.88         74.80         6.02 o                         
   5   7   7        208.36        175.99        10.89 o                         
   6   7   7         59.53         58.41         4.76 o                         
   7   7   7         68.84         69.19         3.57 o                         
   8   7   7         13.93         27.22         7.04 o                         
  -1   8   7         73.19         62.25         8.76 o                         
   0   8   7        187.46        203.51         8.37 o                         
   1   8   7         24.00         78.57        18.55 o                         
   2   8   7         26.07         22.04         6.70 o                         
   3   8   7        262.03        287.23         9.15 o                         
   4   8   7        121.22        121.63         5.62 o                         
   5   8   7        137.61        152.72        11.16 o                         
   6   8   7         66.97         58.90         7.61 o                         
   1   9   7        164.33        142.74         8.60 o                         
   2   9   7        124.57        124.13         7.98 o                         
   3   9   7        238.41        233.98         9.23 o                         
   4   9   7         46.33         49.39         8.32 o                         
   5   9   7         99.02         85.09         6.18 o                         
  -2  -5   8          2.79          8.55         5.38 o                         
  -1  -5   8         72.97         67.19         8.05 o                         
   0  -5   8          6.84          4.95        12.51 o                         
   1  -5   8        119.83        195.38        11.76 o                         
   2  -5   8         12.77         18.76        11.27 o                         
   3  -5   8         24.63         56.73        12.59 o                         
  -3  -4   8         18.27         19.93         8.88 o                         
  -2  -4   8        155.69        149.90        10.98 o                         
  -1  -4   8         39.38         31.13         4.95 o                         
   0  -4   8        158.19        117.45         8.56 o                         
   1  -4   8         28.97         39.96         8.91 o                         
   2  -4   8         77.87        102.73         8.46 o                         
   3  -4   8         34.44         65.37        11.97 o                         
   4  -4   8        117.27        244.38        12.36 o                         
   5  -4   8          6.36         23.83        12.99 o                         
  -4  -3   8         18.95         22.30         8.82 o                         
  -3  -3   8        310.35        280.92        11.49 o                         
  -2  -3   8        182.19        158.61         9.33 o                         
  -1  -3   8         79.22         70.07         6.94 o                         
   0  -3   8         84.98         67.99         6.19 o                         
   1  -3   8         40.62         24.14         3.02 o                         
   2  -3   8        239.00        212.04         7.90 o                         
   3  -3   8        416.94        435.72        12.51 o                         
   4  -3   8          6.30         84.89        15.72 o                         
   5  -3   8         99.64         73.32        11.17 o                         
   6  -3   8         36.81         45.98        13.64 o                         
  -5  -2   8         30.42         32.94         6.09 o                         
  -4  -2   8        151.64        172.51         9.53 o                         
  -3  -2   8        184.58        193.97         7.32 o                         
  -2  -2   8         50.08         63.60         4.40 o                         
  -1  -2   8        157.72        140.37         6.55 o                         
   0  -2   8         88.23         59.71        11.24 o                         
   1  -2   8         32.21         22.06         3.38 o                         
   2  -2   8        123.47        124.86         4.38 o                         
   3  -2   8         88.19         94.70         6.74 o                         
   4  -2   8        233.37        245.00         7.98 o                         
   5  -2   8          0.36         -1.89         7.10 o                         
   6  -2   8         15.06         15.13        10.04 o                         
   7  -2   8          7.00         63.61        23.92 o                         
  -5  -1   8         14.32         12.00         3.88 o                         
  -4  -1   8         92.00        118.79        13.91 o                         
  -3  -1   8         75.19         56.27         7.30 o                         
  -2  -1   8        154.40        147.55         5.13 o                         
  -1  -1   8          0.76          2.15         3.99 o                         
   0  -1   8         49.54         48.54         3.92 o                         
   1  -1   8        120.40        119.62         4.80 o                         
   2  -1   8        505.29        527.89        17.94 o                         
   3  -1   8         21.89         18.99         2.47 o                         
   4  -1   8        147.25        141.76         6.72 o                         
   5  -1   8         22.85         13.78         8.64 o                         
   6  -1   8         43.88         43.34         8.32 o                         
   7  -1   8          5.48         -7.75        18.95 o                         
   8  -1   8         11.03         21.06        22.39 o                         
  -4   0   8        145.51         68.79        21.33 o                         
  -3   0   8        185.17        219.81        17.59 o                         
  -2   0   8         88.43        115.32         6.99 o                         
  -1   0   8         49.93         30.09         7.42 o                         
   0   0   8         26.70         36.12         4.81 o                         
   1   0   8        125.09        123.52         4.94 o                         
   2   0   8         50.43         36.12         7.14 o                         
   3   0   8        792.90        818.63        16.91 o                         
   4   0   8          5.30         -4.49        12.93 o                         
   5   0   8        182.95        188.75         7.32 o                         
   6   0   8        128.95        133.68         9.06 o                         
   7   0   8         11.30         40.53        14.69 o                         
   8   0   8         60.85         52.38        11.19 o                         
  -5   1   8         70.79         43.04        18.13 o                         
  -4   1   8        411.71        440.98        29.22 o                         
  -3   1   8         41.21         42.54         3.77 o                         
  -2   1   8         99.58         84.96        14.63 o                         
  -1   1   8        118.88        129.11         6.39 o                         
   0   1   8        132.21        133.66         6.32 o                         
   1   1   8          5.79          2.87         2.45 o                         
   2   1   8        319.06        311.23         5.89 o                         
   3   1   8        159.29        151.82         5.27 o                         
   4   1   8         31.18         17.44         2.35 o                         
   5   1   8        297.59        270.00         5.54 o                         
   6   1   8         28.00         24.29         6.20 o                         
   7   1   8        152.86        159.54         8.89 o                         
   8   1   8          3.10          8.14         9.54 o                         
   9   1   8         23.81         38.48         9.46 o                         
  -5   2   8        197.75        184.59        20.22 o                         
  -4   2   8         14.14         53.34        14.37 o                         
  -3   2   8        277.48        254.05        26.46 o                         
  -2   2   8         30.71         27.43         2.52 o                         
  -1   2   8        531.75        515.15         8.29 o                         
   0   2   8         52.67         52.86         4.82 o                         
   1   2   8        335.45        331.64         5.63 o                         
   2   2   8        625.19        615.79         7.92 o                         
   3   2   8       1342.29       1309.28        18.21 o                         
   4   2   8        533.58        493.84         8.11 o                         
   5   2   8        646.55        654.50        23.46 o                         
   6   2   8         58.25         61.24         6.16 o                         
   7   2   8          6.34         15.42        14.02 o                         
   8   2   8        237.21        224.39        10.59 o                         
   9   2   8          0.96         -0.82         9.33 o                         
  -5   3   8         16.46         40.15        21.31 o                         
  -4   3   8        234.68        138.17        18.49 o                         
  -3   3   8         51.54         45.72        13.53 o                         
  -2   3   8       1219.96       1241.90        55.50 o                         
  -1   3   8         61.29         59.59         3.00 o                         
   0   3   8        827.97        832.09        29.45 o                         
   1   3   8        159.88        154.98         4.75 o                         
   2   3   8       1343.20       1351.18        13.55 o                         
   3   3   8        125.85        108.75         2.85 o                         
   4   3   8        527.42        514.22         7.11 o                         
   5   3   8        334.10        319.29        13.19 o                         
   6   3   8          5.22         14.08         2.33 o                         
   7   3   8        114.55        129.33         6.89 o                         
   8   3   8         10.20         -2.98         9.79 o                         
   9   3   8         68.28        137.58        10.41 o                         
  -3   4   8        650.59        536.29        13.74 o                         
  -2   4   8         69.36         70.42         6.86 o                         
  -1   4   8        891.95        875.79        13.02 o                         
   0   4   8         20.10         12.78         6.10 o                         
   1   4   8        308.50        338.53        12.93 o                         
   2   4   8        542.34        519.76         8.86 o                         
   3   4   8        522.99        529.24         6.88 o                         
   4   4   8        669.61        664.99         8.16 o                         
   5   4   8        251.69        279.52         7.36 o                         
   6   4   8        599.91        639.66        10.43 o                         
   7   4   8        124.72        101.12        14.45 o                         
   8   4   8        101.64        101.47         8.55 o                         
   9   4   8          4.67          6.88         4.63 o                         
  -4   5   8        214.60        216.04        24.80 o                         
  -3   5   8          0.72         -6.46        12.92 o                         
  -2   5   8        311.83        357.43        10.26 o                         
  -1   5   8        109.25        101.98         5.56 o                         
   0   5   8        415.21        397.88         8.53 o                         
   1   5   8        929.48        947.82        24.54 o                         
   2   5   8        663.37        676.70        19.95 o                         
   3   5   8        329.86        320.42         7.14 o                         
   4   5   8        256.50        266.07         9.51 o                         
   5   5   8       1125.29       1128.16        17.02 o                         
   6   5   8         95.55         94.21         4.81 o                         
   7   5   8        698.31        720.02        12.15 o                         
   8   5   8         13.82         33.68        16.56 o                         
  -3   6   8        125.29        158.79        14.72 o                         
  -2   6   8        106.27         79.47         8.32 o                         
  -1   6   8        329.56        312.87         7.13 o                         
   0   6   8        545.71        520.93         9.55 o                         
   1   6   8       1256.86       1264.03        18.51 o                         
   2   6   8          5.88          4.28         2.84 o                         
   3   6   8        105.82         88.04         3.55 o                         
   4   6   8        610.35        625.57        12.46 o                         
   5   6   8        100.90         82.49         5.62 o                         
   6   6   8       1030.59        975.03        14.49 o                         
   7   6   8         56.85         62.59         5.13 o                         
   8   6   8        162.59        160.92        10.11 o                         
  -2   7   8        333.67        355.09        25.99 o                         
  -1   7   8         44.31         17.64        10.36 o                         
   0   7   8        535.63        516.09        12.94 o                         
   1   7   8         13.73          9.24         7.21 o                         
   2   7   8        119.36        117.96        19.40 o                         
   3   7   8        143.52        135.53         5.22 o                         
   4   7   8        113.71         97.01         4.77 o                         
   5   7   8        713.38        738.22        19.74 o                         
   6   7   8         56.93         72.05         7.02 o                         
   7   7   8        129.61        141.90         5.29 o                         
  -1   8   8        149.58        190.44        13.65 o                         
   0   8   8         56.29         72.65        20.91 o                         
   1   8   8        168.39        194.97        10.37 o                         
   2   8   8         82.83        102.01         7.44 o                         
   3   8   8        156.86        190.49         7.98 o                         
   4   8   8        208.88        167.70         6.56 o                         
   5   8   8         14.25         11.96         3.12 o                         
   6   8   8        163.24        155.33         8.22 o                         
   2   9   8        209.65         69.21         8.11 o                         
   3   9   8        137.90        133.77         8.72 o                         
   4   9   8         28.52         20.10         8.59 o                         
  -2  -4   9        141.08        137.07        11.56 o                         
  -1  -4   9         36.93         27.67         5.15 o                         
   0  -4   9        226.14        214.42        10.34 o                         
   1  -4   9          9.15         26.75        13.06 o                         
   2  -4   9          0.62         20.46        12.74 o                         
   3  -4   9         13.38         75.23        11.59 o                         
  -3  -3   9         90.25        107.76         8.99 o                         
  -2  -3   9         36.02         26.05         8.86 o                         
  -1  -3   9        503.75        466.24        16.00 o                         
   0  -3   9         21.39         42.62        23.74 o                         
   1  -3   9          5.53         -0.17         3.28 o                         
   2  -3   9         77.46         68.19         8.28 o                         
   3  -3   9          0.38         49.57         7.86 o                         
   4  -3   9        174.88        380.91        12.77 o                         
   5  -3   9          4.49         25.34        12.59 o                         
  -4  -2   9        147.10        170.38        12.72 o                         
  -3  -2   9         35.47         36.87         7.70 o                         
  -2  -2   9        316.17        296.86         7.72 o                         
  -1  -2   9        145.39        152.66         7.48 o                         
   0  -2   9        453.80        451.04        11.61 o                         
   1  -2   9        552.46        519.24        15.65 o                         
   2  -2   9          1.47         12.39         2.71 o                         
   3  -2   9        653.15        693.25        12.12 o                         
   4  -2   9        172.90        182.40        60.18 o                         
   5  -2   9        277.21        334.24        11.11 o                         
   6  -2   9          0.40         17.08        11.67 o                         
  -4  -1   9          0.99         -2.42         4.84 o                         
  -3  -1   9        518.29        503.23        14.10 o                         
  -2  -1   9        147.93        151.42         6.66 o                         
  -1  -1   9        856.39        811.40        17.47 o                         
   0  -1   9        511.98        502.94        11.28 o                         
   1  -1   9        251.90        252.67         9.25 o                         
   2  -1   9        517.91        580.74        19.34 o                         
   3  -1   9        229.62        219.38         5.62 o                         
   4  -1   9        172.95        196.79         8.58 o                         
   5  -1   9          6.09         66.28        54.96 o                         
   6  -1   9        288.38        333.96        10.82 o                         
   7  -1   9          0.10         18.16        22.32 o                         
  -4   0   9        331.75        312.43        10.58 o                         
  -3   0   9         29.73         54.30        19.44 o                         
  -2   0   9        460.06        474.33        11.41 o                         
  -1   0   9        517.56        527.81        10.89 o                         
   0   0   9        493.23        484.32         9.21 o                         
   1   0   9        434.05        417.05        10.79 o                         
   2   0   9         68.57         80.83        14.64 o                         
   3   0   9        112.18        133.70        11.47 o                         
   4   0   9          3.34          4.61         2.14 o                         
   5   0   9        385.20        445.49        11.61 o                         
   6   0   9          7.49         -3.33         6.65 o                         
   7   0   9        206.63        197.70        11.69 o                         
   8   0   9         17.53         48.06        11.76 o                         
  -4   1   9        143.30          9.75        19.20 o                         
  -3   1   9        122.55        123.42         7.70 o                         
  -2   1   9        566.69        577.24        23.12 o                         
  -1   1   9        248.97        254.24         8.89 o                         
   0   1   9        434.47        461.12         9.64 o                         
   1   1   9          2.17         -1.47         2.94 o                         
   2   1   9        876.57        903.45        12.60 o                         
   3   1   9        105.71        100.77        14.57 o                         
   4   1   9        425.21        430.36         8.71 o                         
   5   1   9          0.13          7.62         5.41 o                         
   6   1   9         96.77        128.27         7.57 o                         
   7   1   9         17.95         15.92         9.22 o                         
   8   1   9        116.59        206.36        11.95 o                         
  -4   2   9         92.36         58.93        20.03 o                         
  -3   2   9        239.79        230.78        31.36 o                         
  -2   2   9        156.99        175.17         7.07 o                         
  -1   2   9        519.47        576.04        25.29 o                         
   0   2   9         71.10         54.58         5.78 o                         
   1   2   9        873.55        953.16        13.32 o                         
   2   2   9        172.23        180.26         4.23 o                         
   3   2   9        716.23        699.40        11.50 o                         
   4   2   9        103.65         95.44        11.15 o                         
   5   2   9        322.09        322.52        17.53 o                         
   6   2   9         22.22         13.05        16.43 o                         
   7   2   9        294.90        281.85        12.06 o                         
   8   2   9         13.61         22.86         9.96 o                         
  -4   3   9         55.97         53.67        20.81 o                         
  -3   3   9        427.79        428.56        19.54 o                         
  -2   3   9         92.53        105.43         8.83 o                         
  -1   3   9        186.28        162.18         5.60 o                         
   0   3   9        107.35        110.23        11.27 o                         
   1   3   9        111.65        100.75         4.37 o                         
   2   3   9        717.78        749.74         9.01 o                         
   3   3   9         28.83         39.66         2.68 o                         
   4   3   9        356.71        363.33         9.01 o                         
   5   3   9         16.14         22.50         6.76 o                         
   6   3   9        172.84        163.95        16.23 o                         
   7   3   9          5.77          9.90         4.47 o                         
   8   3   9        303.28        260.43        12.52 o                         
  -3   4   9        117.54         18.24        18.39 o                         
  -2   4   9        237.65        217.57        17.37 o                         
  -1   4   9        141.06        106.51         7.21 o                         
   0   4   9          5.10          2.78         8.97 o                         
   1   4   9        728.54        746.13        21.25 o                         
   2   4   9        106.80        110.97         6.14 o                         
   3   4   9        347.42        373.66         6.55 o                         
   4   4   9         12.31         11.44         2.71 o                         
   5   4   9         56.63         57.54         4.65 o                         
   6   4   9         40.81         35.81         7.37 o                         
   7   4   9        135.85        141.74        16.76 o                         
   8   4   9          4.48          6.44         4.58 o                         
  -3   5   9        105.97         94.06        21.58 o                         
  -2   5   9          0.34          3.26         7.51 o                         
  -1   5   9         22.77         13.52         5.60 o                         
   0   5   9        183.72        192.22         6.86 o                         
   1   5   9        472.67        462.93        16.78 o                         
   2   5   9        307.68        299.21        14.75 o                         
   3   5   9         15.55         33.72         9.13 o                         
   4   5   9         54.34         78.90         4.98 o                         
   5   5   9        167.98        178.06         4.93 o                         
   6   5   9        161.32        156.94         7.24 o                         
   7   5   9         64.67         65.28         8.71 o                         
   8   5   9         58.04         56.54        17.26 o                         
  -2   6   9         50.67          0.70         9.01 o                         
  -1   6   9         41.58         75.17         8.65 o                         
   0   6   9        130.48        144.82         6.78 o                         
   1   6   9         26.49         17.53         6.76 o                         
   2   6   9         72.48         65.57         5.99 o                         
   3   6   9          1.55          3.32         4.35 o                         
   4   6   9         38.62          3.24         8.94 o                         
   5   6   9        156.34        138.27         5.86 o                         
   6   6   9          5.85          5.97         2.91 o                         
   7   6   9        125.20        121.24         8.58 o                         
   8   6   9          1.49         33.04         9.93 o                         
  -1   7   9         12.37         -2.85        12.36 o                         
   0   7   9         11.66         26.51         7.29 o                         
   1   7   9        157.58        130.48        19.73 o                         
   2   7   9          6.43         11.69        21.95 o                         
   3   7   9         95.08         81.33         5.33 o                         
   4   7   9        129.10        116.65        13.08 o                         
   5   7   9         64.97         56.96        11.67 o                         
   6   7   9        123.78        112.05         7.56 o                         
   7   7   9         42.71         57.15         4.97 o                         
   0   8   9         72.98         55.08        22.52 o                         
   1   8   9          3.24         41.61        11.66 o                         
   2   8   9        235.50        265.01        12.72 o                         
   3   8   9         10.53          7.30        11.57 o                         
   4   8   9         35.97         54.84         4.57 o                         
   5   8   9         19.73         21.80         3.84 o                         
  -1  -3  10         77.27         11.30        10.10 o                         
   0  -3  10         18.40         10.73         4.93 o                         
   1  -3  10         25.45         25.44         5.62 o                         
   2  -3  10         50.08         55.73        14.39 o                         
   3  -3  10         66.54        243.82        14.75 o                         
   4  -3  10          2.29          5.41         6.08 o                         
  -2  -2  10         26.26         34.72         7.89 o                         
  -1  -2  10         85.88         75.70         9.07 o                         
   0  -2  10         68.66         56.77        10.12 o                         
   1  -2  10         18.68         19.47        21.68 o                         
   2  -2  10        174.76        190.42         7.59 o                         
   3  -2  10         25.36        -16.13        69.10 o                         
   4  -2  10         49.39        115.24        12.77 o                         
   5  -2  10          6.40         -4.83         9.65 o                         
  -3  -1  10          9.82         40.59         9.95 o                         
  -2  -1  10         88.03         65.05         9.22 o                         
  -1  -1  10        135.19        117.35         7.07 o                         
   0  -1  10        235.16        199.05         8.98 o                         
   1  -1  10        119.19        116.73         8.68 o                         
   2  -1  10        182.58        202.86        12.78 o                         
   3  -1  10        158.21        172.84        15.48 o                         
   4  -1  10         15.02         38.27        12.93 o                         
   5  -1  10        209.89        229.23        20.37 o                         
   6  -1  10          0.11          6.13         9.35 o                         
  -3   0  10         43.29         19.51         7.54 o                         
  -1   0  10        229.90        228.98        12.00 o                         
   0   0  10          2.99          7.55         7.00 o                         
   1   0  10         14.72         32.02        13.48 o                         
   2   0  10        169.77        153.75        10.07 o                         
   3   0  10          0.77         16.80         4.69 o                         
   4   0  10         66.11         67.16         5.58 o                         
   5   0  10          2.51         -3.31        12.03 o                         
   6   0  10         35.98         39.93         7.97 o                         
   7   0  10          0.73          2.63        10.82 o                         
  -3   1  10         10.31         17.21         6.53 o                         
  -2   1  10         12.17          4.77         5.72 o                         
  -1   1  10        113.48         90.27        13.46 o                         
   0   1  10         14.17         13.12         9.31 o                         
   1   1  10         25.77         12.47         7.00 o                         
   2   1  10         48.58         48.28         7.56 o                         
   3   1  10          4.72         -4.00         8.00 o                         
   4   1  10          0.24          3.73         3.56 o                         
   5   1  10          5.70         27.06         6.49 o                         
   6   1  10         13.09         16.12         8.07 o                         
   7   1  10         17.42         27.64        10.54 o                         
  -3   2  10         77.45         88.63        20.41 o                         
  -2   2  10          6.19         12.64         5.28 o                         
  -1   2  10        130.71        120.95         7.83 o                         
   0   2  10        177.44        178.71        12.16 o                         
   1   2  10         51.12         55.84         6.94 o                         
   2   2  10          4.26          5.93         3.82 o                         
   3   2  10        155.36        156.42        10.73 o                         
   4   2  10        105.27         99.90         8.03 o                         
   5   2  10         43.92         48.31         3.10 o                         
   6   2  10         24.12         33.33         3.20 o                         
   7   2  10          7.97         22.92        11.31 o                         
   8   2  10         82.79         83.04         7.94 o                         
  -3   3  10         13.03         19.37        20.17 o                         
  -2   3  10        661.82        708.27        16.15 o                         
  -1   3  10        113.56        114.93         5.94 o                         
   0   3  10         92.65         78.23        10.90 o                         
   1   3  10          4.93         31.42        10.43 o                         
   2   3  10        162.95        207.87         9.79 o                         
   3   3  10         37.79         35.46         3.02 o                         
   4   3  10        845.05        838.25        13.00 o                         
   5   3  10          6.74          0.68         7.82 o                         
   6   3  10        228.29        235.41        18.11 o                         
   7   3  10        223.24        247.81        13.67 o                         
   8   3  10         34.77         32.39         5.03 o                         
  -2   4  10        332.24        180.91         9.45 o                         
  -1   4  10        172.55        211.45         8.49 o                         
   0   4  10         25.17          9.78         3.49 o                         
   1   4  10        154.43        169.97         8.75 o                         
   2   4  10        111.28        101.70         8.51 o                         
   3   4  10        840.61        895.12        19.52 o                         
   4   4  10         27.77         29.30         3.09 o                         
   5   4  10        681.46        698.89        13.01 o                         
   6   4  10         70.90         99.83         7.85 o                         
   7   4  10        236.72        244.41        12.56 o                         
   8   4  10         26.16         11.88         5.64 o                         
  -2   5  10        281.55        330.74        24.71 o                         
  -1   5  10          6.23         -3.57         7.13 o                         
   0   5  10        372.59        397.60        10.74 o                         
   1   5  10         34.93         19.31         9.04 o                         
   2   5  10         51.69         96.94        20.24 o                         
   3   5  10          7.07         43.08         7.08 o                         
   4   5  10        677.37        713.04        18.34 o                         
   5   5  10         61.96         59.71         4.47 o                         
   6   5  10        213.26        198.50         6.88 o                         
   7   5  10        273.67        264.49        11.91 o                         
   8   5  10          0.23         22.39        18.58 o                         
  -1   6  10        290.22        261.45        10.84 o                         
   0   6  10          7.42          4.68         7.10 o                         
   1   6  10         93.32         94.44        18.02 o                         
   2   6  10         17.39         10.10         4.80 o                         
   3   6  10        148.15        169.39         9.32 o                         
   4   6  10         71.21        109.27         8.61 o                         
   5   6  10        219.12        199.97         8.83 o                         
   6   6  10        590.51        503.62         9.90 o                         
   7   6  10        100.66        102.59         8.98 o                         
   0   7  10        208.98        179.79         9.09 o                         
   1   7  10         17.92         12.56        19.28 o                         
   2   7  10        294.87        332.96        13.52 o                         
   3   7  10         17.88         26.79         5.96 o                         
   4   7  10        246.54        218.11        15.04 o                         
   5   7  10        273.93        282.74        11.63 o                         
   6   7  10        102.09         92.12         7.64 o                         
   2   8  10        140.62         58.94        12.49 o                         
   3   8  10        306.96        311.91        15.43 o                         
   4   8  10         30.68         45.02         7.71 o                         
  -1  -2  11          1.91         19.98         9.29 o                         
   0  -2  11        185.74        179.85        11.89 o                         
   1  -2  11         22.87         19.50         5.65 o                         
   2  -2  11         43.57         42.62         6.61 o                         
   3  -2  11          6.01         57.34        36.94 o                         
  -1  -1  11        277.70        273.83         9.56 o                         
   0  -1  11         82.42         79.18         9.77 o                         
   1  -1  11        418.75        432.45        13.30 o                         
   2  -1  11         32.87         26.05         5.61 o                         
   3  -1  11         59.24         61.11         5.13 o                         
   4  -1  11        126.22        223.97        13.02 o                         
   5  -1  11         17.45         73.07        12.87 o                         
  -2   0  11        191.24        228.01        26.28 o                         
   0   0  11        601.74        595.93        49.49 o                         
   1   0  11         65.03         15.34         8.73 o                         
   2   0  11        412.23        429.60        11.58 o                         
   3   0  11        110.97        122.11         7.01 o                         
   4   0  11         88.26        101.73         7.31 o                         
   5   0  11         86.23        174.94        23.48 o                         
   6   0  11         12.60         91.42        21.37 o                         
  -1   1  11        417.92        554.03        29.80 o                         
   0   1  11         63.82         81.86        15.11 o                         
   1   1  11        641.55        605.82        31.97 o                         
   2   1  11        137.24        131.90        30.82 o                         
   3   1  11        166.83        168.81        10.20 o                         
   4   1  11        224.80        228.82        16.83 o                         
   5   1  11          6.97         21.06         5.33 o                         
   6   1  11         41.53         98.93         9.65 o                         
   7   1  11          0.01         -4.01         8.97 o                         
  -2   2  11        213.93        217.21        11.90 o                         
  -1   2  11          5.76         10.97         6.84 o                         
   0   2  11        408.03        473.42        21.37 o                         
   1   2  11        133.44        121.09        14.61 o                         
   2   2  11         58.39         51.25         7.19 o                         
   3   2  11        929.25        902.64        18.24 o                         
   4   2  11         77.37         18.53        48.64 o                         
   5   2  11        252.91        257.05        17.68 o                         
   6   2  11          0.48         -1.33         2.66 o                         
   7   2  11        152.29        201.11         9.89 o                         
  -2   3  11         86.93         13.31        22.48 o                         
  -1   3  11        125.93        112.61         8.90 o                         
   0   3  11        111.19        137.86        20.60 o                         
   1   3  11        172.25        230.27        17.19 o                         
   2   3  11        921.82        962.47        15.91 o                         
   3   3  11         28.01         42.09         4.38 o                         
   4   3  11        590.00        591.93        18.52 o                         
   5   3  11         30.14         12.04         8.05 o                         
   6   3  11        211.16        227.70        12.51 o                         
   7   3  11         25.68         -8.56        17.11 o                         
  -1   4  11         61.86          6.47        10.60 o                         
   0   4  11        307.52        269.24        24.24 o                         
   1   4  11        216.18        248.70        22.88 o                         
   2   4  11         81.17        100.64         7.98 o                         
   3   4  11        581.01        670.54        14.33 o                         
   4   4  11         18.61         -0.10         9.13 o                         
   5   4  11        104.88        119.65         8.45 o                         
   6   4  11         26.36         39.92         6.90 o                         
   7   4  11         47.91         57.11        11.93 o                         
  -1   5  11        216.89        190.86        13.68 o                         
   0   5  11          2.37         -4.51         9.02 o                         
   1   5  11         70.83         64.33         8.29 o                         
   2   5  11        243.66        279.97        17.83 o                         
   3   5  11         30.20         22.68         9.20 o                         
   4   5  11        101.31         97.80        11.65 o                         
   5   5  11          1.75         14.81         4.89 o                         
   6   5  11        149.12        166.92         9.54 o                         
   7   5  11          5.79         11.55         9.99 o                         
   0   6  11         37.08         27.41        19.97 o                         
   1   6  11         13.04         -7.19        14.38 o                         
   2   6  11         49.22         57.93         5.73 o                         
   3   6  11        201.76        227.25        17.60 o                         
   4   6  11         27.38         45.77         9.32 o                         
   5   6  11        145.46        144.09         9.02 o                         
   6   6  11         31.70         23.02         5.44 o                         
   2   7  11         25.58        -11.13        22.26 o                         
   3   7  11        137.96        120.12        10.54 o                         
   4   7  11          0.59         -3.19         6.37 o                         
   5   7  11          5.97          8.66         9.54 o                         
   1  -1  12         38.78         32.79        12.04 o                         
   2  -1  12          7.04         13.43         6.00 o                         
   0   0  12         75.87         96.89         7.62 o                         
   1   0  12        150.32        168.08        11.38 o                         
   2   0  12         38.56          0.85        12.26 o                         
   3   0  12         26.90         59.60         5.89 o                         
   4   0  12         44.16         53.62         5.93 o                         
   1   1  12         24.55          6.38        41.26 o                         
   2   1  12         54.65          3.42        36.88 o                         
   3   1  12          9.99         51.87        45.94 o                         
   4   1  12         81.88         69.92        17.21 o                         
   5   1  12          5.50          3.33         5.33 o                         
   0   2  12         38.85         76.88        23.90 o                         
   1   2  12         55.17         59.76        16.58 o                         
   2   2  12          0.19          0.57         7.97 o                         
   3   2  12         35.16         17.04         9.25 o                         
   4   2  12          9.87         20.95        10.83 o                         
   5   2  12         19.02         24.90        17.04 o                         
   6   2  12         47.31         45.76         4.99 o                         
   0   3  12        118.49        138.65        25.03 o                         
   1   3  12          9.74         82.75        55.32 o                         
   2   3  12         37.15         72.21         8.19 o                         
   3   3  12          7.95         -0.09         4.43 o                         
   4   3  12        100.02         85.58         9.57 o                         
   5   3  12          6.06         13.45        10.81 o                         
   6   3  12        184.52        212.50        13.66 o                         
   0   4  12        169.67         71.00        19.77 o                         
   1   4  12         86.08        104.65        18.09 o                         
   2   4  12         10.39         19.35         8.75 o                         
   3   4  12        102.44        111.13         9.31 o                         
   4   4  12         23.39         20.52         5.11 o                         
   5   4  12        112.86        101.86         9.87 o                         
   6   4  12         12.58          0.44        10.95 o                         
   1   5  12        105.52         -6.98        17.64 o                         
   2   5  12         20.02         26.65        17.67 o                         
   3   5  12          6.37         -7.09        14.18 o                         
   4   5  12        116.16        115.71         9.86 o                         
   5   5  12         20.87         22.11         5.57 o                         
   6   5  12         61.26        143.94        10.23 o                         
   2   6  12         72.39         30.69        17.41 o                         
   3   6  12        193.74        236.58        20.41 o                         
   4   6  12         12.55         26.73        11.02 o                         
   2   2  13        259.98        174.14        11.51 o                         
   3   2  13         89.63         99.01        45.77 o                         
   4   2  13        101.76        194.47        16.30 o                         
   2   3  13         88.38         81.35        16.28 o                         
   3   3  13        214.50        192.89        12.84 o                         
   4   3  13        111.52        109.46        10.81 o                         
   3   4  13        205.90        135.89        15.22 o                         
   4   4  13         57.59         91.88         7.65 o                         
                                                                                
